# Supplementary material for: Integrative Analysis of Liver Metabolomics and Transcriptomics Reveals Oxidative Stress in Piglets with Intrauterine Growth Restriction
Source: Biology (Basel). 2022 Sep 29;11(10):1430. doi: 10.3390/biology11101430 (PMC9598470; doi:10.3390/biology11101430)
Supplement: Supplementary file 1 [file biology-11-01430-s001.zip]

Archive with 1 entries (1 files):
- biology-1919093-supplementary.xlsx
