# Supplementary material for: Integrative Analysis of Liver Metabolomics and Transcriptomics Reveals Oxidative Stress in Piglets with Intrauterine Growth Restriction
Source: Biology (Basel). 2022 Sep 29;11(10):1430. doi: 10.3390/biology11101430 (PMC9598470; doi:10.3390/biology11101430)
Supplement: Supplementary file 1 [file biology-11-01430-s001.zip › biology-1919093-supplementary.xlsx]

## Sheet: Table.S1
Table S1. Primer sequences of the differentially expressed genes identified by quantitative real-time polymerase chain reaction
Accession No.	Gene	Full name	Forward primer(5'->3')	Reverse primer(5'->3')	Product length (bp)
NM_001243883.1	CD38	CD38 molecule	CAACCGGAGCTGGGAGATAG	AGCAGGTCGTAGTCTTCCTCT	107
NM_001171750.1	FADS2	fatty acid desaturase 2	ACCGCAAGGTCTACAACG	CTCCGATCAACAGAGGCT	125
XM_001926129.6	PTGS1	prostaglandin-endoperoxide synthase 1	ACGGCACACGACTACATCAG	GGCAACTGCTTCTTCCCTTTG	122
XM_021100180.1	ELOVL2	ELOVL fatty acid elongase 2	TCACTCTTGGATCTTTCG	CGCAGTAGTAGTTACGCT	136
NM_214406.1	GALM	galactose mutarotase	AACCGAATTGCCAAAGGA	TCACCATCTGGACTGACCC	170
NM_001244561.1	GNMT	glycine N-methyltransferase	GCCACCCTCAAGTTCTTCCA	TCCCCAACTTGTCCAGCATC	181
XM_21065150.1	PSAT1	phosphoserine aminotransferase 1	GGTGGTGATTGTCCGAGAT	GCTGAAGCAGGGAGGTGT	118
NM_001123162.1	PHGDH	phosphoglycerate dehydrogenase	GCCCTCCAACCCTACCAT	CTCCCCATCCGACACCAC	100
XM_5662001.2	PSPH	phosphoserine phosphatase	GATGAGACGCAGCCAACC	TGGCTCCATCTCCAATCA	106
NM_001200042.1	BHMT	betaine--homocysteine S-methyltransferase	GGTTCCAATCCAAATCCG	CCTCCGTCTCCAATCACA	130
XM_021084481.1	DMGDH	dimethylglycine dehydrogenase	ACCTGAACTAGGCGAATG	ACAGCCCGACTGCTTTAC	120
NM_001348900.1	DNMT3B	DNA methyltransferase 3 beta	ATCAGAGGCCGCAGATCAAG	TATTTCGGGTTCGGACCGCT	193
NM_001032355.1	DNMT1	DNA methyltransferase 1	TTTCGTCTCCTTCAAGCGCT	CCATACTGACCAGCCTGCAA	105
XR_002341592.1	ISYNA1	inositol-3-phosphate synthase 1	GTGTTGGGCTTGTGACTG	CAACAGGGGCAGGAGTTA	170
NM_001206359.1	GAPDH	glyceraldehyde-3-phosphate dehydrogenase	AGGGCATCCTGGGCTACACT	TCCACCACCCTGTTGCTGTAG	166

## Sheet: Table. S2
Table S2. DMs between the IUGR and NBW piglets (VIP ≥ 1, P < 0.05, and absolute Log2FC≥1)
Index	Formula	Compounds	Class I	Class II	CAS	VIP	p_value	FDR	Fold_Change	Log2FC	Type
MADN0015	C11H13NO4	N-Acetyl-L-Tyrosine	Amino acid and Its metabolomics	Amino acid derivatives	537-55-3	1.54549	0.000801685	0.0117671	0.481778	-1.05356	down
MADN0023	C6H14O6	Galactitol	Carbohydrates and Its metabolites	Sugar Alcoholss	608-66-2	1.61474	0.000940683	0.0126103	2.19301	1.13291	up
MADN0024	C6H12O6	Inositol	Carbohydrates and Its metabolites	Sugar Alcoholss	87-89-8	1.68409	1.64848e-05	0.00174653	2.49236	1.31751	up
MADN0037	C14H6N2O8	Pyrroloquinoline Quinone	Organic acid And Its derivatives	Organic acid And Its derivatives	72909-34-3	1.38642	0.00185417	0.0176419	2.77939	1.47477	up
MADN0046	C6H14O6	D-Sorbitol	Carbohydrates and Its metabolites	Sugar Alcoholss	50-70-4	1.60639	0.0010488	0.0131633	2.2281	1.15582	up
MADN0104	C5H5NO2	Pyrrole-2-Carboxylic Acid	Organic acid And Its derivatives	Organic acid And Its derivatives	634-97-9	1.48152	0.0018314	0.0176419	0.489135	-1.03169	down
MADN0120	C9H9NO4	3-Hydroxyhippuric Acid	Amino acid and Its metabolomics	Amino acid derivatives	1637-75-8	1.41727	0.0071958	0.0375395	0.402585	-1.31264	down
MADN0129	C6H11Na2O9P	D-Fructose 6-Phosphate-Disodium Salt	Carbohydrates and Its metabolites	Phosphate sugars	26177-86-6	1.39912	0.0003704	0.00890664	2.56995	1.36174	up
MADN0161	C6H14O6	D-Mannitol	Carbohydrates and Its metabolites	Sugar Alcoholss	69-65-8	1.6103	0.000989065	0.012784	2.22953	1.15674	up
MADN0176	C7H11NO3	3-Methylcrotonyl Glycine	Organic acid And Its derivatives	Organic acid And Its derivatives	33008-07-0	1.63172	0.00119237	0.0145435	0.189571	-2.39919	down
MADN0184	C4H10O4	Dl-Threitol	Carbohydrates and Its metabolites	Sugar Alcoholss	7493-90-5	1.43774	0.00398336	0.0269499	2.38348	1.25307	up
MADN0186	C5H6O6	4-Hydroxy-2-Oxoglutaric Acid	Organic acid And Its derivatives	Organic acid And Its derivatives	1187-99-1	1.69509	1.75788e-05	0.00174653	2.35573	1.23617	up
MADN0208	C6H11NO4	DL-2-Methylglutamic acid	Amino acid and Its metabolomics	Amino acids	71-90-9	1.5755	0.00675239	0.0367543	0.26314	-1.9261	down
MADN0218	C10H11NO3	N-Phenylacetylglycine	Amino acid and Its metabolomics	Amino acid and Its metabolomics	500-98-1	1.45135	0.00791099	0.0396007	0.405876	-1.30089	down
MADN0223	C4H10O4	meso-Erythritol	Carbohydrates and Its metabolites	Sugars	149-32-6	1.72206	0.000961064	0.0126103	0.462228	-1.11332	down
MADN0245	C6H11NO4	2-Aminoadipic Acid	Organic acid And Its derivatives	Organic acid And Its derivatives	542-32-5	1.58056	0.00666243	0.0367543	0.262786	-1.92804	down
MADN0301	C7H6O4	2,6-Dihydroxybenzoic acid	Organic acid And Its derivatives	Organic acid And Its derivatives	303-07-1	1.16337	0.00293275	0.0220848	2.21181	1.14523	up
MADN0374	C9H12N2O6	5-Hydroxy-2'-deoxyuridine	Nucleotide And Its metabolomics	Nucleotide and Its metabolomics	5168-36-5	1.75484	1.08607e-05	0.00174653	0.453707	-1.14017	down
MADN0375	C6H10O5	2-Hydroxyadipic acid	Organic acid And Its derivatives	Organic acid And Its derivatives	18294-85-4	1.64036	0.0057647	0.0337313	0.227109	-2.13855	down
MADN0424	C7H7NO3	3-Hydroxyanthranilic Acid	Benzene and substituted derivatives	Phenolic acids	548-93-6	1.6236	3.55247e-05	0.00305248	0.479589	-1.06013	down
MADN0469	C41H74NO8P	PE(16:0/20:4)	GP	PE	70812-59-8	1.62873	0.000206157	0.00615626	2.39682	1.26112	up
MADN0482	C43H74NO8P	PE(16:1e/14-HDoHE)	GP	PE	-	1.72748	9.85876e-05	0.00502217	2.0145	1.01042	up
MADP0018	C7H13N3O3	3-N-Methyl-L-Histidine	Amino acid and Its metabolomics	Amino acid derivatives	368-16-1	1.59871	0.000325271	0.00879159	2.63512	1.39787	up
MADP0028	C7H14N2O3	L-Theanine	Amino acid and Its metabolomics	Amino acids	3081-61-6	1.64517	0.00450514	0.0291153	5.10365	2.35153	up
MADP0030	C4H9NO2	N,N-Dimethylglycine	Amino acid and Its metabolomics	Amino acid derivatives	1118-68-9	1.75429	1.14954e-06	0.000497749	0.166289	-2.58824	down
MADP0072	C21H27N7O14P2	Nicotinic Acid Adenine Dinucleotide	Nucleotide And Its metabolomics	Nucleotide and Its metabolomics	53-84-9	1.45833	0.00445665	0.0291153	2.8308	1.50121	up
MADP0128	C4H10O	2-Methyl-1-propanol	Alcohols and amines	Alcohols	78-83-1	1.49293	0.00143878	0.0161816	0.493526	-1.0188	down
MADP0194	C7H8N2O2	N'-Methyl-2-pyridone-5-carboxamide	Heterocyclic compounds	Pteridines and derivatives	701-44-0	1.53375	0.000174378	0.00586657	2.59235	1.37426	up
MADP0195	C13H15NO2	Securinine	Amino acid and Its metabolomics	Amino acid and Its metabolomics	5610-40-2	1.52079	0.00822072	0.0407196	0.404026	-1.30748	down
MADP0206	C15H21N5O13P2	Cyclic ADP ribose	Nucleotide And Its metabolomics	Nucleotide and Its metabolomics	119340-53-3	1.39142	0.00520518	0.0310875	2.2157	1.14776	up
MADP0227	C2H8NO4P	O-Phosphorylethanolamine	GP	PE	1071-23-4	1.57497	0.0010247	0.0130499	4.29539	2.10279	up
MADP0232	C21H35N7O13P2S	3'-Dephosphocoenzyme A	CoEnzyme and vitamins	CoEnzyme and vitamins	3633-59-8	1.28267	0.0106331	0.0478392	0.396351	-1.33515	down
MADP0269	C4H9NO2	N-Methylalanine	Amino acid and Its metabolomics	Amino acid derivatives	3913-67-5	1.5275	7.84102e-06	0.00174473	0.24726	-2.0159	down
MADP0309	C5H7N5O	4,6-Diamino-5-formamidopyrimidine	Heterocyclic compounds	Heterocyclic compounds	5122-36-1	1.56882	0.000529499	0.0099684	2.34326	1.22852	up
MADP0322	C14H20N2O4	Val-Tyr	Amino acid and Its metabolomics	Small Peptide	3061-91-4	1.54364	0.00170642	0.0173764	2.10523	1.07398	up
MADP0363	C8H15NO6	N-Acetyl-D-Galactosamine	Alcohols and amines	Amines	1811-31-0	1.67084	0.000482087	0.00948835	0.421815	-1.24532	down
MADP0440	C38H76NO8P	PC(15:0/15:0)	GP	PC	-	1.45558	7.53705e-05	0.00435139	3.18431	1.67098	up
MADP0442	C40H80NO8P	PC(16:0/16:0)	GP	PC	63-89-8	1.35265	0.00591601	0.0343843	2.11924	1.08355	up
MADP0463	C30H50NO7P	PC(22:6(4Z,7Z,10Z,13Z,16Z,19Z))	GP	PC	162440-05-3	1.71906	0.000142757	0.00586657	0.477391	-1.06676	down
MEDN0120	C6H14O6	Dulcitol	Carbohydrates and Its metabolites	Sugar alcohols	608-66-2	1.63158	0.000947134	0.0126103	2.44347	1.28893	up
MEDN0128	C8H8O3	4-Hydroxy-3-methoxybenzaldehyde	Benzene and substituted derivatives	Phenolics	121-33-5	1.37301	0.00364825	0.0258966	0.481321	-1.05493	down
MEDN0290	C5H10O3	3-Hydroxy-3-Methyl Butyric Acid	Organic acid And Its derivatives	Organic acid And Its derivatives	625-08-1	1.76467	0.000317151	0.00879159	0.210599	-2.24743	down
MEDN0334	C8H8O3	Mandelic Acid	Organic acid And Its derivatives	Organic acid And Its derivatives	90-64-2	1.62242	0.010747	0.0479735	0.206932	-2.27277	down
MEDN0376	C18H34O4	9,10-DiHOME	FA	Oxidized lipids	-	1.62495	0.00273085	0.0214711	0.251397	-1.99196	down
MEDN0378	C18H30O2	FFA(18:3)	FA	FFA	506-26-3	1.55792	0.00633049	0.0360671	0.182175	-2.4566	down
MEDN0390	C20H30O2	EPA	FA	Oxidized lipids	10417-94-4	1.72586	0.000699066	0.0116726	0.227178	-2.1381	down
MEDN0398	C20H32O2	AA	FA	Oxidized lipids	506-32-1	1.6492	0.000431085	0.00929128	0.35201	-1.50631	down
MEDN0561	C11H16N2O8	N-Acetyl-Asp-Glu	Amino acid and Its metabolomics	Small Peptide	3106-85-2	1.58494	0.00472203	0.0299622	2.22016	1.15067	up
MEDN0573	C16H25N5O15P2	GDP-L-fucose	Nucleotide And Its metabolomics	Nucleotide and Its metabolomics	15839-70-0	1.07864	0.00947298	0.0438695	2.30002	1.20165	up
MEDN0720	C10H11NO3	N-(2-Methylbenzoyl)glycine	Amino acid and Its metabolomics	Amino acid derivatives	42013-20-7	1.53394	0.00500618	0.0301066	0.350385	-1.51299	down
MEDN1037	C7H8O	p-Cresol	Benzene and substituted derivatives	Phenolics	106-44-5	1.26164	0.00605668	0.0347357	0.344266	-1.5384	down
MEDN1069	C18H28O2	FFA(18:4)	FA	FFA	2012-14-8	1.79018	0.000418212	0.00928645	0.206826	-2.27351	down
MEDN1081	C18H34O4	12,13-DiHOME	FA	Oxidized lipids	263399-35-5	1.62495	0.00273085	0.0214711	0.251397	-1.99196	down
MEDN1156	C20H32O2	FFA(20:4)	FA	FFA	82073-91-4	1.60032	0.000502768	0.0096755	0.359765	-1.47487	down
MEDN1208	C9H9NO4	6-hydroxy-3-succinylpyridine	Heterocyclic compounds	Heterocyclic compounds	15873-27-5	1.36994	0.0106616	0.0478392	0.420077	-1.25128	down
MEDN1235	C7H11NO5	L-2-amino-6-oximelic acid	Organic acid And Its derivatives	Organic acid And Its derivatives	75650-93-0	1.51332	0.00449179	0.0291153	0.425292	-1.23347	down
MEDN1269	C27H44NO7P	LPE(0:0/22:6)	GP	LPE	-	1.79554	0.00139765	0.0160371	0.470733	-1.08702	down
MEDN1270	C27H44NO7P	LPE(22:6/0:0)	GP	LPE	-	1.79554	0.00139765	0.0160371	0.470733	-1.08702	down
MEDN1271	C25H48NO7P	LPE(0:0/20:2)	GP	LPE	-	1.76832	0.00233117	0.0190452	0.261559	-1.93479	down
MEDN1272	C25H48NO7P	LPE(20:2/0:0)	GP	LPE	-	1.76832	0.00233117	0.0190452	0.261559	-1.93479	down
MEDN1282	C23H44NO7P	LPE(0:0/18:2)	GP	LPE	-	1.89886	0.000593765	0.0104939	0.223126	-2.16407	down
MEDN1283	C23H42NO7P	LPE(0:0/18:3)	GP	LPE	-	1.802	0.000171564	0.00586657	0.363034	-1.46182	down
MEDN1284	C23H42NO7P	LPE(18:3/0:0)	GP	LPE	-	1.802	0.000171564	0.00586657	0.363034	-1.46182	down
MEDN1288	C20H35NO3	Glycine linoleate	GL	DG	-	1.88201	5.74668e-05	0.00375785	0.252708	-1.98446	down
MEDN1338	C9H9NO4	Salicyluric acid	Benzene and substituted derivatives	Phenolics	487-54-7	1.36994	0.0106616	0.0478392	0.420077	-1.25128	down
MEDN1431	C20H32O4	(±)14(15)-DiHETE	FA	Oxidized lipids	-	1.5646	0.000905273	0.0126103	0.278669	-1.84338	down
MEDN1432	C20H32O4	(±)11(12)-DiHETE	FA	Oxidized lipids	867350-92-3	1.67201	0.000741333	0.0116726	0.281857	-1.82696	down
MEDN1435	C20H32O4	(±)5(6)-DiHETE	FA	Oxidized lipids	845673-97-4	1.67201	0.000741333	0.0116726	0.281857	-1.82696	down
MEDN1436	C20H32O4	(±)8(9)-DiHETE	FA	Oxidized lipids	867350-87-6	1.67201	0.000741333	0.0116726	0.281857	-1.82696	down
MEDN1437	C20H32O4	(±)17(18)-DiHETE	FA	Oxidized lipids	-	1.5646	0.000905273	0.0126103	0.278669	-1.84338	down
MEDN1463	C22H34O4	(±)19(20)-DiHDPE(A)	FA	Oxidized lipids	-	1.5157	0.0109188	0.0480699	0.407682	-1.29448	down
MEDN1692	C23H44NO6P	Phosphatidylethanolamine lyso alkenyl 18:2	GP	LPE	-	1.60477	0.00369014	0.025981	0.415966	-1.26546	down
MEDP0147	C7H11N3O2	1-Methylhistidine	Amino acid and Its metabolomics	Amino acid derivatives	332-80-9	1.52126	0.000335014	0.00879159	2.94534	1.55844	up
MEDP0401	C11H15N5O3S	5'-Deoxy-5'-(Methylthio) Adenosine	Nucleotide And Its metabolomics	Nucleotide and Its metabolomics	2457-80-9	1.39002	0.00318991	0.023214	0.463339	-1.10986	down
MEDP0495	C26H50NO7P	LPC(0:0/18:2)	GP	LPC	-	1.96532	4.10063e-05	0.00305248	0.222035	-2.17114	down
MEDP0560	C4H6N2O2	Dihydrouracil	Nucleotide And Its metabolomics	Nucleotide and Its metabolomics	504-07-4	1.37752	0.00686617	0.0367543	2.07833	1.05543	up
MEDP0587	C8H16N2O3	N-Alpha-acetyl-L-lysine	Amino acid and Its metabolomics	Amino acid derivatives	1946-82-3	1.77861	0.00396562	0.0269499	0.214138	-2.22338	down
MEDP0618	C12H23NO4	Carnitine 2-methyl-C4	FA	CAR	31023-25-3	1.61467	0.00077565	0.0117671	0.256404	-1.96351	down
MEDP1023	C16H19N3O5	Trp-Glu	Amino acid and Its metabolomics	Small Peptide	36099-95-3	1.52899	0.000702209	0.0116726	2.31755	1.2126	up
MEDP1196	C10H17N3O2S	Biotinamide	Alcohol and amines	Polyamines	6929-42-6	1.6464	0.00152219	0.0164635	0.241484	-2.05	down
MEDP1234	C9H9NO4	Dopaquinone	Benzene and substituted derivatives	Benzene and substituted derivatives	4430-97-1	1.53358	0.00394992	0.0269499	0.430933	-1.21447	down
MEDP1255	C33H42N4O6	Urobilin	Tryptamines,Cholines,Pigments	Pigments	1856-98-0	1.37189	0.0113025	0.0491856	0.00903705	-6.78993	down
MEDP1322	C30H52NO7P	LPC(22:5/0:0)	GP	LPC	-	1.87347	1.8151e-05	0.00174653	0.236989	-2.07711	down
MEDP1341	C26H50NO7P	LPC(18:2/0:0)	GP	LPC	-	1.92879	7.03643e-07	0.000497749	0.328196	-1.60737	down
MEDP1356	C13H20N2O8	Shinorine	Amino acid and Its metabolomics	Amino acid derivatives	73112-73-9	1.16531	0.00880002	0.0430555	2.02058	1.01477	up
MEDP1425	C14H27NO5	Carnitine C7-OH	FA	CAR	-	1.38161	0.00153989	0.0164635	0.443961	-1.1715	down
MEDP1440	C12H23NO4	Carnitine C5:0	FA	CAR	-	1.61467	0.00077565	0.0117671	0.256404	-1.96351	down
MEDP1441	C12H21NO4	Carnitine C5:1	FA	CAR	-	1.64389	0.00140741	0.0160371	0.242885	-2.04165	down
MEDP1662	C9H20N2O2	NE,NE,NE-TRIMETHYLLYSINE	Amino acid and Its metabolomics	Amino acid derivatives	-	1.74377	0.0059684	0.0344576	0.212259	-2.2361	down
MEDP1904	C23H44NO7P	LPE(18:2/0:0)	GP	LPE	652149-09-2	1.86865	0.000374127	0.00890664	0.27157	-1.88061	down
MEDP1933	C7H13NO2	Cyclopentylglycine	Amino acid and Its metabolomics	Amino acid derivatives	2521-84-8	1.51013	0.00942855	0.0438695	0.325747	-1.61817	down
MEDP1936	C16H27NO14	L-Aspartic acid-O-diglucoside	Amino acid and Its metabolomics	Small Peptide	-	1.53471	0.00755672	0.0387226	0.312131	-1.67978	down
MEDP1942	C6H11NO3	N-MethyTrans-4-Hydroxy-Proline	Amino acid and Its metabolomics	Amino acid derivatives	4252-82-8	1.53435	0.00182438	0.0176419	2.19791	1.13613	up
MEDP1974	C7H13NO2	1-Methylpiperidine-2-carboxylic acid	Amino acid and Its metabolomics	Amino acid derivatives	7730-87-2	1.51013	0.00942855	0.0438695	0.325747	-1.61817	down

## Sheet: Table. S3
Table S3. DEGs between the IUGR and NBW piglets (log2FoldChange > 1 or < -1, padj < 0.05)
gene_id	gene_name	log2FoldChange	pvalue	padj	gene_biotype	gene_description
ENSSSCG00000049683	-	-6.07546	1.16784e-71	2.12429e-67	lncRNA	-
ENSSSCG00000010060	UPB1	-3.31252	1.05215e-43	9.56931e-40	protein_coding	beta-ureidopropionase 1 [Source:VGNC Symbol;Acc:VGNC:94717]
ENSSSCG00000026257	STMN1	-3.74694	3.71968e-38	2.25537e-34	protein_coding	stathmin 1 [Source:VGNC Symbol;Acc:VGNC:93560]
ENSSSCG00000034229	MIS18A	-3.93551	1.47211e-31	6.69441e-28	protein_coding	MIS18 kinetochore protein A [Source:VGNC Symbol;Acc:VGNC:90239]
ENSSSCG00000010865	EXO1	-4.81521	2.92182e-31	1.06296e-27	protein_coding	exonuclease 1 [Source:VGNC Symbol;Acc:VGNC:96291]
novel.424	-	-4.68184	1.04235e-28	3.16005e-25	-	- && Q9UKN1.2 RecName: Full=Mucin-12; Short=MUC-12; AltName: Full=Mucin-11; Short=MUC-11; Flags: Precursor && -
ENSSSCG00000009120	ZGRF1	-4.7687	3.80142e-27	9.87825e-24	protein_coding	zinc finger GRF-type containing 1 [Source:HGNC Symbol;Acc:HGNC:25654]
ENSSSCG00000039487	GPSM1	3.26145	5.86255e-27	1.333e-23	protein_coding	G protein signaling modulator 1 [Source:VGNC Symbol;Acc:VGNC:88648]
ENSSSCG00000016658	ANLN	-4.27097	7.44273e-27	1.50426e-23	protein_coding	anillin actin binding protein [Source:VGNC Symbol;Acc:VGNC:85353]
ENSSSCG00000034217	SKA2	-2.81137	9.23222e-25	1.67934e-21	protein_coding	spindle and kinetochore associated complex subunit 2 [Source:VGNC Symbol;Acc:VGNC:92898]
ENSSSCG00000005981	FBXO32	3.30963	1.28887e-24	2.13131e-21	protein_coding	F-box protein 32 [Source:VGNC Symbol;Acc:VGNC:88039]
ENSSSCG00000025736	-	-3.73885	4.51815e-24	6.84876e-21	pseudogene	-
ENSSSCG00000005852	ENTPD8	-2.4079	1.29377e-23	1.81028e-20	protein_coding	ectonucleoside triphosphate diphosphohydrolase 8 [Source:VGNC Symbol;Acc:VGNC:87717]
ENSSSCG00000003216	POLD1	-2.57238	1.63693e-23	2.12684e-20	protein_coding	DNA polymerase delta 1, catalytic subunit [Source:VGNC Symbol;Acc:VGNC:91627]
ENSSSCG00000004766	RAD51	-3.38354	2.73345e-23	3.12354e-20	protein_coding	RAD51 recombinase [Source:VGNC Symbol;Acc:VGNC:92056]
ENSSSCG00000035564	MCM6	-2.4882	2.74747e-23	3.12354e-20	protein_coding	minichromosome maintenance complex component 6 [Source:VGNC Symbol;Acc:VGNC:96416]
ENSSSCG00000007748	PSPH	-3.35073	3.39581e-23	3.63352e-20	protein_coding	phosphoserine phosphatase [Source:VGNC Symbol;Acc:VGNC:91931]
ENSSSCG00000014898	DDIAS	-2.90305	6.5924e-23	6.66198e-20	protein_coding	DNA damage induced apoptosis suppressor [Source:VGNC Symbol;Acc:VGNC:87207]
ENSSSCG00000009178	H2AFZ	-2.26485	8.87519e-23	8.49683e-20	protein_coding	H2A histone family, member Z [Source:NCBI gene (formerly Entrezgene);Acc:100141311]
ENSSSCG00000011065	MASTL	-3.82808	1.30555e-22	1.1874e-19	protein_coding	microtubule associated serine/threonine kinase like [Source:VGNC Symbol;Acc:VGNC:95902]
ENSSSCG00000013509	CHAF1A	-2.94861	1.50229e-22	1.30127e-19	protein_coding	chromatin assembly factor 1 subunit A [Source:VGNC Symbol;Acc:VGNC:86623]
ENSSSCG00000040678	TYMS	-3.32905	6.41709e-22	5.30577e-19	protein_coding	thymidylate synthetase [Source:VGNC Symbol;Acc:VGNC:94616]
ENSSSCG00000039216	CENPN	-3.66896	7.75467e-22	6.00348e-19	protein_coding	centromere protein N [Source:VGNC Symbol;Acc:VGNC:86554]
ENSSSCG00000000874	GAS2L3	-3.2372	7.92103e-22	6.00348e-19	protein_coding	growth arrest specific 2 like 3 [Source:VGNC Symbol;Acc:VGNC:88357]
ENSSSCG00000008613	GEN1	-4.09163	3.86904e-21	2.81511e-18	protein_coding	GEN1 Holliday junction 5' flap endonuclease [Source:VGNC Symbol;Acc:VGNC:88417]
ENSSSCG00000013411	WEE1	-3.52659	5.77597e-21	4.04096e-18	protein_coding	WEE1 G2 checkpoint kinase [Source:HGNC Symbol;Acc:HGNC:12761]
ENSSSCG00000010240	DNA2	-3.83899	6.12003e-21	4.12309e-18	protein_coding	DNA replication helicase/nuclease 2 [Source:VGNC Symbol;Acc:VGNC:87361]
ENSSSCG00000036256	MAD2L1	-2.71213	1.5684e-20	1.0189e-17	protein_coding	mitotic arrest deficient 2 like 1 [Source:VGNC Symbol;Acc:VGNC:89939]
ENSSSCG00000001816	BLM	-2.50592	4.90464e-20	3.07639e-17	protein_coding	BLM RecQ like helicase [Source:VGNC Symbol;Acc:VGNC:96569]
ENSSSCG00000015785	CENPU	-3.05033	1.3252e-19	8.03514e-17	protein_coding	centromere protein U [Source:VGNC Symbol;Acc:VGNC:95965]
ENSSSCG00000009671	PBK	-4.57651	1.99304e-19	1.16947e-16	protein_coding	PDZ binding kinase [Source:VGNC Symbol;Acc:VGNC:91200]
ENSSSCG00000026517	CALML4	-3.55171	3.53243e-19	2.00797e-16	protein_coding	calmodulin like 4 [Source:VGNC Symbol;Acc:VGNC:86148]
ENSSSCG00000040355	TICRR	-4.80488	5.64565e-19	3.11195e-16	protein_coding	TOPBP1 interacting checkpoint and replication regulator [Source:VGNC Symbol;Acc:VGNC:93977]
ENSSSCG00000021384	BRIP1	-3.77615	5.90815e-19	3.16086e-16	protein_coding	BRCA1 interacting protein C-terminal helicase 1 [Source:VGNC Symbol;Acc:VGNC:85883]
ENSSSCG00000039370	-	-4.55433	9.10859e-19	4.73387e-16	protein_coding	-
ENSSSCG00000001379	TUBB	-2.25845	1.03926e-18	5.25114e-16	protein_coding	tubulin beta class I [Source:VGNC Symbol;Acc:VGNC:94578]
ENSSSCG00000036941	AKR1E2	-1.668	1.32371e-18	6.4038e-16	protein_coding	aldo-keto reductase family 1 member E2 [Source:VGNC Symbol;Acc:VGNC:96003]
ENSSSCG00000024687	FANCA	-3.73753	1.33779e-18	6.4038e-16	protein_coding	FA complementation group A [Source:VGNC Symbol;Acc:VGNC:88001]
ENSSSCG00000003583	RPA2	-2.11123	2.15648e-18	1.0058e-15	protein_coding	replication protein A2 [Source:VGNC Symbol;Acc:VGNC:92414]
ENSSSCG00000007043	GPCPD1	2.94025	2.93444e-18	1.33444e-15	protein_coding	glycerophosphocholine phosphodiesterase 1 [Source:VGNC Symbol;Acc:VGNC:96148]
ENSSSCG00000000738	RHNO1	-3.55587	5.58469e-18	2.4777e-15	protein_coding	RAD9-HUS1-RAD1 interacting nuclear orphan 1 [Source:VGNC Symbol;Acc:VGNC:92282]
ENSSSCG00000003551	PAQR7	-2.44879	1.02156e-17	4.42432e-15	protein_coding	progestin and adipoQ receptor family member 7 [Source:VGNC Symbol;Acc:VGNC:91177]
ENSSSCG00000022823	MCM5	-3.44347	1.06405e-17	4.50116e-15	protein_coding	minichromosome maintenance complex component 5 [Source:VGNC Symbol;Acc:VGNC:96415]
ENSSSCG00000034913	GINS1	-3.61378	1.38938e-17	5.74381e-15	protein_coding	GINS complex subunit 1 [Source:HGNC Symbol;Acc:HGNC:28980]
ENSSSCG00000024145	PRR11	-5.01776	1.50859e-17	6.09805e-15	protein_coding	proline rich 11 [Source:VGNC Symbol;Acc:VGNC:91850]
ENSSSCG00000008948	ALB	-2.07667	2.01647e-17	7.97381e-15	protein_coding	albumin [Source:VGNC Symbol;Acc:VGNC:98911]
ENSSSCG00000001848	MESP2	-4.55006	2.91312e-17	1.12744e-14	protein_coding	mesoderm posterior bHLH transcription factor 2 [Source:VGNC Symbol;Acc:VGNC:90149]
ENSSSCG00000022149	RMI2	-3.71605	6.89997e-17	2.6148e-14	protein_coding	RecQ mediated genome instability 2 [Source:VGNC Symbol;Acc:VGNC:92334]
ENSSSCG00000011640	TF	-3.16134	8.92802e-17	3.3143e-14	protein_coding	transferrin [Source:NCBI gene (formerly Entrezgene);Acc:396996]
ENSSSCG00000026055	-	-2.08419	1.37405e-16	4.93975e-14	protein_coding	DNA primase subunit 1 [Source:VGNC Symbol;Acc:VGNC:103313]
ENSSSCG00000017022	HMMR	-4.14234	1.38498e-16	4.93975e-14	protein_coding	hyaluronan mediated motility receptor [Source:VGNC Symbol;Acc:VGNC:88911]
ENSSSCG00000004344	MMS22L	-2.16662	1.44078e-16	5.03995e-14	protein_coding	MMS22 like, DNA repair protein [Source:VGNC Symbol;Acc:VGNC:90284]
ENSSSCG00000007351	FAM83D	-5.31766	1.63253e-16	5.60296e-14	protein_coding	family with sequence similarity 83 member D [Source:VGNC Symbol;Acc:VGNC:95747]
ENSSSCG00000032007	RTN4	-1.81499	2.30812e-16	7.77495e-14	protein_coding	reticulon 4 [Source:VGNC Symbol;Acc:VGNC:92502]
ENSSSCG00000028981	ZNF367	-4.37737	2.61851e-16	8.66012e-14	protein_coding	zinc finger protein 367 [Source:VGNC Symbol;Acc:VGNC:95882]
ENSSSCG00000025992	ENPP3	-3.12968	2.94715e-16	9.42682e-14	protein_coding	ectonucleotide pyrophosphatase/phosphodiesterase 3 [Source:VGNC Symbol;Acc:VGNC:87710]
ENSSSCG00000011563	FANCD2	-2.25189	2.95398e-16	9.42682e-14	protein_coding	FA complementation group D2 [Source:VGNC Symbol;Acc:VGNC:88003]
ENSSSCG00000016170	BARD1	-3.13368	3.04201e-16	9.54038e-14	protein_coding	BRCA1 associated RING domain 1 [Source:VGNC Symbol;Acc:VGNC:96509]
ENSSSCG00000001027	BMP6	2.38716	3.98929e-16	1.22992e-13	protein_coding	bone morphotic protein 6 [Source:VGNC Symbol;Acc:VGNC:85845]
ENSSSCG00000020872	-	3.48965	4.09186e-16	1.24051e-13	protein_coding	-
ENSSSCG00000028996	ALDH1A1	-1.77013	5.53414e-16	1.65026e-13	protein_coding	aldehyde dehydrogenase 1 family member A1 [Source:VGNC Symbol;Acc:VGNC:97877]
ENSSSCG00000005344	MELK	-3.92315	5.75767e-16	1.68923e-13	protein_coding	maternal embryonic leucine zipper kinase [Source:VGNC Symbol;Acc:VGNC:90137]
ENSSSCG00000000217	RACGAP1	-3.24983	7.25113e-16	2.09362e-13	protein_coding	Rac GTPase activating protein 1 [Source:VGNC Symbol;Acc:VGNC:92050]
ENSSSCG00000016092	SGO2	-3.06323	8.43794e-16	2.39822e-13	protein_coding	shugoshin 2 [Source:VGNC Symbol;Acc:VGNC:96251]
ENSSSCG00000011624	MCM2	-3.70409	8.87507e-16	2.48365e-13	protein_coding	minichromosome maintenance complex component 2 [Source:VGNC Symbol;Acc:VGNC:90073]
ENSSSCG00000005995	MTBP	-3.23111	9.51552e-16	2.62254e-13	protein_coding	MDM2 binding protein [Source:VGNC Symbol;Acc:VGNC:90437]
ENSSSCG00000004164	MTFR2	-3.40946	1.03134e-15	2.80002e-13	protein_coding	mitochondrial fission regulator 2 [Source:VGNC Symbol;Acc:VGNC:90449]
ENSSSCG00000028010	ABHD3	-2.29957	1.05475e-15	2.82147e-13	protein_coding	abhydrolase domain containing 3, phospholipase [Source:VGNC Symbol;Acc:VGNC:84981]
ENSSSCG00000035393	SAAL1	-2.03641	1.18804e-15	3.13194e-13	protein_coding	serum amyloid A like 1 [Source:HGNC Symbol;Acc:HGNC:25158]
ENSSSCG00000006273	MCM4	-3.77718	1.21549e-15	3.15853e-13	protein_coding	minichromosome maintenance complex component 4 [Source:VGNC Symbol;Acc:VGNC:90075]
ENSSSCG00000022721	CDH16	2.32963	1.79106e-15	4.58864e-13	protein_coding	cadherin 16 [Source:VGNC Symbol;Acc:VGNC:86479]
ENSSSCG00000004466	TTK	-4.33896	1.94962e-15	4.86248e-13	protein_coding	TTK protein kinase [Source:VGNC Symbol;Acc:VGNC:94565]
ENSSSCG00000008747	NCAPG	-3.2584	1.95141e-15	4.86248e-13	protein_coding	non-SMC condensin I complex subunit G [Source:VGNC Symbol;Acc:VGNC:90599]
ENSSSCG00000037513	GINS4	-1.81339	2.33034e-15	5.72823e-13	protein_coding	GINS complex subunit 4 [Source:VGNC Symbol;Acc:VGNC:96171]
ENSSSCG00000009851	-	-1.26486	3.79353e-15	9.20057e-13	protein_coding	-
novel.119	-	3.00107	3.90981e-15	9.35783e-13	-	- && - && -
ENSSSCG00000015924	SPC25	-2.83933	4.36136e-15	1.0303e-12	protein_coding	SPC25 component of NDC80 kinetochore complex [Source:VGNC Symbol;Acc:VGNC:96028]
ENSSSCG00000027984	ZWINT	-2.9041	6.08212e-15	1.40052e-12	protein_coding	ZW10 interacting kinetochore protein [Source:VGNC Symbol;Acc:VGNC:95342]
ENSSSCG00000030642	PCNA	-2.41839	6.08251e-15	1.40052e-12	protein_coding	proliferating cell nuclear antigen [Source:NCBI gene (formerly Entrezgene);Acc:692192]
ENSSSCG00000000190	TUBA1B	-1.93607	6.3829e-15	1.45131e-12	protein_coding	tubulin alpha 1a [Source:NCBI gene (formerly Entrezgene);Acc:100135051]
ENSSSCG00000035991	CENPM	-2.93364	6.47772e-15	1.45469e-12	protein_coding	centromere protein M [Source:VGNC Symbol;Acc:VGNC:86553]
ENSSSCG00000027665	-	-3.73684	8.50516e-15	1.88669e-12	protein_coding	-
ENSSSCG00000004291	NT5E	-2.09854	9.49832e-15	2.07806e-12	protein_coding	5'-nucleotidase ecto [Source:VGNC Symbol;Acc:VGNC:90925]
ENSSSCG00000037120	TK1	-3.52558	9.59631e-15	2.07806e-12	protein_coding	thymidine kinase 1 [Source:VGNC Symbol;Acc:VGNC:94007]
ENSSSCG00000003628	CLSPN	-2.47793	1.19665e-14	2.56083e-12	protein_coding	claspin [Source:VGNC Symbol;Acc:VGNC:86783]
ENSSSCG00000035971	DUSP2	4.28387	1.46955e-14	3.10826e-12	protein_coding	dual specificity phosphatase 2 [Source:VGNC Symbol;Acc:VGNC:87481]
ENSSSCG00000003377	ACOT7	-3.86235	1.76163e-14	3.66257e-12	protein_coding	acyl-CoA thioesterase 7 [Source:VGNC Symbol;Acc:VGNC:96893]
ENSSSCG00000001392	TCF19	-4.55311	1.77188e-14	3.66257e-12	protein_coding	transcription factor 19 [Source:VGNC Symbol;Acc:VGNC:93818]
ENSSSCG00000051565	-	1.45274	1.89622e-14	3.87553e-12	lncRNA	-
ENSSSCG00000034976	-	-2.15571	1.94478e-14	3.93061e-12	protein_coding	-
ENSSSCG00000039546	KNTC1	-3.89021	2.47045e-14	4.93819e-12	protein_coding	kinetochore associated 1 [Source:VGNC Symbol;Acc:VGNC:89559]
ENSSSCG00000029039	-	-2.1412	2.64393e-14	5.22751e-12	protein_coding	-
ENSSSCG00000017200	UNC13D	-2.64981	3.0075e-14	5.88242e-12	protein_coding	unc-13 homolog D [Source:VGNC Symbol;Acc:VGNC:94703]
ENSSSCG00000010212	-	-2.03715	4.42223e-14	8.55749e-12	protein_coding	-
ENSSSCG00000005314	ARHGEF39	-3.17353	4.7467e-14	9.08868e-12	protein_coding	Rho guanine nucleotide exchange factor 39 [Source:VGNC Symbol;Acc:VGNC:85500]
ENSSSCG00000045632	CENPW	-3.07644	5.28153e-14	1.00074e-11	protein_coding	centromere protein W [Source:HGNC Symbol;Acc:HGNC:21488]
ENSSSCG00000010214	CDK1	-4.0975	5.5527e-14	1.04127e-11	protein_coding	cyclin dependent kinase 1 [Source:NCBI gene (formerly Entrezgene);Acc:100155762]
ENSSSCG00000040386	GINS2	-2.23775	6.19591e-14	1.15004e-11	protein_coding	GINS complex subunit 2 [Source:VGNC Symbol;Acc:VGNC:88451]
ENSSSCG00000023258	CLEC4F	-5.38161	6.4744e-14	1.18959e-11	protein_coding	C-type lectin domain family 4 member F [Source:VGNC Symbol;Acc:VGNC:86755]
ENSSSCG00000002952	YIF1B	-1.77104	7.54386e-14	1.37223e-11	protein_coding	Yip1 interacting factor homolog B, membrane trafficking protein [Source:VGNC Symbol;Acc:VGNC:95026]
ENSSSCG00000033654	-	-2.06581	8.19324e-14	1.47559e-11	protein_coding	FA complementation group C [Source:VGNC Symbol;Acc:VGNC:96296]
ENSSSCG00000006333	NUF2	-3.00064	8.87658e-14	1.58299e-11	protein_coding	NUF2 component of NDC80 kinetochore complex [Source:VGNC Symbol;Acc:VGNC:90965]
ENSSSCG00000010923	UBE2T	-3.28561	1.04423e-13	1.84413e-11	protein_coding	ubiquitin conjugating enzyme E2 T [Source:VGNC Symbol;Acc:VGNC:98392]
ENSSSCG00000030325	C1QTNF6	-2.56877	1.07204e-13	1.87504e-11	protein_coding	C1q and TNF related 6 [Source:VGNC Symbol;Acc:VGNC:85985]
ENSSSCG00000028537	-	-2.39808	1.15367e-13	1.9986e-11	protein_coding	-
ENSSSCG00000001849	ANPEP	-2.1942	1.25337e-13	2.15083e-11	protein_coding	alanyl aminopeptidase, membrane [Source:VGNC Symbol;Acc:VGNC:85362]
ENSSSCG00000015771	NEIL3	-3.94683	1.31595e-13	2.23712e-11	protein_coding	nei like DNA glycosylase 3 [Source:VGNC Symbol;Acc:VGNC:96046]
ENSSSCG00000028530	TMEM52	3.91825	1.62192e-13	2.73174e-11	protein_coding	transmembrane protein 52 [Source:VGNC Symbol;Acc:VGNC:94188]
ENSSSCG00000017364	HROB	-3.7973	1.84013e-13	3.07082e-11	protein_coding	homologous recombination factor with OB-fold [Source:VGNC Symbol;Acc:VGNC:88975]
ENSSSCG00000002849	SHCBP1	-3.98281	3.37526e-13	5.56792e-11	protein_coding	SHC binding and spindle associated 1 [Source:VGNC Symbol;Acc:VGNC:92839]
ENSSSCG00000008935	-	-4.51259	3.39769e-13	5.56792e-11	protein_coding	-
ENSSSCG00000017473	TOP2A	-3.91244	3.45699e-13	5.61451e-11	protein_coding	DNA topoisomerase II alpha [Source:VGNC Symbol;Acc:VGNC:94310]
ENSSSCG00000003888	STIL	-1.73088	3.75756e-13	6.04868e-11	protein_coding	STIL centriolar assembly protein [Source:VGNC Symbol;Acc:VGNC:93545]
ENSSSCG00000026043	-	5.39275	3.79738e-13	6.05915e-11	protein_coding	-
ENSSSCG00000000487	SLC35E3	-2.16185	4.80084e-13	7.59367e-11	protein_coding	solute carrier family 35 member E3 [Source:VGNC Symbol;Acc:VGNC:93079]
ENSSSCG00000015961	CDCA7	-3.18046	5.84661e-13	9.16808e-11	protein_coding	cell division cycle associated 7 [Source:VGNC Symbol;Acc:VGNC:95623]
ENSSSCG00000021834	ERCC6L	-3.63397	7.21594e-13	1.12186e-10	protein_coding	ERCC excision repair 6 like, spindle assembly checkpoint helicase [Source:VGNC Symbol;Acc:VGNC:97984]
ENSSSCG00000000633	YBX3	2.39835	8.20469e-13	1.26139e-10	protein_coding	Y-box binding protein 3 [Source:VGNC Symbol;Acc:VGNC:95021]
ENSSSCG00000004806	-	-2.76309	8.25207e-13	1.26139e-10	protein_coding	-
ENSSSCG00000009132	ENPEP	-3.01405	8.36724e-13	1.26833e-10	protein_coding	glutamyl aminopeptidase [Source:VGNC Symbol;Acc:VGNC:98923]
ENSSSCG00000009670	-	-2.35369	8.81285e-13	1.32484e-10	protein_coding	establishment of sister chromatid cohesion N-acetyltransferase 2 [Source:VGNC Symbol;Acc:VGNC:87787]
ENSSSCG00000004328	MDN1	1.48108	9.38103e-13	1.3987e-10	protein_coding	midasin AAA ATPase 1 [Source:VGNC Symbol;Acc:VGNC:98121]
ENSSSCG00000015496	CENPL	-2.8191	1.06844e-12	1.58007e-10	protein_coding	centromere protein L [Source:VGNC Symbol;Acc:VGNC:86552]
ENSSSCG00000028748	NDC1	-1.72349	1.15805e-12	1.69717e-10	protein_coding	NDC1 transmembrane nucleoporin [Source:VGNC Symbol;Acc:VGNC:90622]
ENSSSCG00000033051	POLE	-4.23818	1.16628e-12	1.69717e-10	protein_coding	DNA polymerase epsilon, catalytic subunit [Source:VGNC Symbol;Acc:VGNC:91631]
ENSSSCG00000005983	ATAD2	-3.17046	1.79709e-12	2.59437e-10	protein_coding	ATPase family AAA domain containing 2 [Source:VGNC Symbol;Acc:VGNC:85599]
ENSSSCG00000022105	SUCNR1	-3.53798	1.85338e-12	2.65456e-10	protein_coding	succinate receptor 1 [Source:VGNC Symbol;Acc:VGNC:93605]
ENSSSCG00000000739	FOXM1	-3.68455	2.09887e-12	2.98268e-10	protein_coding	forkhead box M1 [Source:VGNC Symbol;Acc:VGNC:88217]
ENSSSCG00000008089	CKAP2L	-3.71881	2.34509e-12	3.30675e-10	protein_coding	cytoskeleton associated protein 2 like [Source:VGNC Symbol;Acc:VGNC:86715]
ENSSSCG00000006095	CCNE2	-1.74406	2.72404e-12	3.81156e-10	protein_coding	cyclin E2 [Source:VGNC Symbol;Acc:VGNC:86355]
ENSSSCG00000032320	TCIM	2.30794	2.95952e-12	4.10716e-10	protein_coding	transcriptional and immune response regulator [Source:VGNC Symbol;Acc:VGNC:95587]
ENSSSCG00000037046	TUBB4B	-1.9965	2.98045e-12	4.10716e-10	protein_coding	tubulin beta 4B class IVb [Source:VGNC Symbol;Acc:VGNC:94580]
ENSSSCG00000017914	GLTPD2	-2.93762	3.21837e-12	4.40167e-10	protein_coding	glycolipid transfer protein domain containing 2 [Source:VGNC Symbol;Acc:VGNC:88502]
ENSSSCG00000014248	LMNB1	-2.12235	3.30214e-12	4.48254e-10	protein_coding	lamin B1 [Source:VGNC Symbol;Acc:VGNC:89760]
ENSSSCG00000039215	PHYHIPL	-2.43668	3.42653e-12	4.61693e-10	protein_coding	phytanoyl-CoA 2-hydroxylase interacting protein like [Source:VGNC Symbol;Acc:VGNC:91407]
ENSSSCG00000028492	C4orf46	-2.40484	3.5485e-12	4.74612e-10	protein_coding	chromosome 8 C4orf46 homolog [Source:VGNC Symbol;Acc:VGNC:86081]
ENSSSCG00000022163	GNAL	2.66648	3.73578e-12	4.96013e-10	protein_coding	G protein subunit alpha L [Source:VGNC Symbol;Acc:VGNC:88524]
ENSSSCG00000028504	RFC2	-1.48293	3.81544e-12	5.02919e-10	protein_coding	replication factor C subunit 2 [Source:VGNC Symbol;Acc:VGNC:92232]
ENSSSCG00000027872	MYBL1	-3.97874	4.08868e-12	5.35059e-10	protein_coding	MYB proto-onco like 1 [Source:VGNC Symbol;Acc:VGNC:90498]
ENSSSCG00000012056	CHAF1B	-3.09417	4.24863e-12	5.52018e-10	protein_coding	chromatin assembly factor 1 subunit B [Source:VGNC Symbol;Acc:VGNC:86624]
ENSSSCG00000026977	TRAIP	-2.7168	4.29011e-12	5.53454e-10	protein_coding	TRAF interacting protein [Source:VGNC Symbol;Acc:VGNC:94368]
ENSSSCG00000000046	CYP2D6	-1.77023	4.78088e-12	6.12424e-10	protein_coding	cytochrome P450 family 2 subfamily D member 6 [Source:VGNC Symbol;Acc:VGNC:103547]
ENSSSCG00000013767	PALM3	-1.75083	5.54999e-12	7.04075e-10	protein_coding	paralemmin 3 [Source:VGNC Symbol;Acc:VGNC:91161]
ENSSSCG00000027404	UNC93A	-2.09473	5.59745e-12	7.04075e-10	protein_coding	unc-93 homolog A [Source:VGNC Symbol;Acc:VGNC:94711]
ENSSSCG00000033593	CIP2A	-2.00283	5.61952e-12	7.04075e-10	protein_coding	cellular inhibitor of PP2A [Source:VGNC Symbol;Acc:VGNC:86706]
ENSSSCG00000033444	SPC24	-3.19858	5.65118e-12	7.04075e-10	protein_coding	SPC24 component of NDC80 kinetochore complex [Source:VGNC Symbol;Acc:VGNC:93393]
ENSSSCG00000048783	-	-5.40028	6.42698e-12	7.95284e-10	protein_coding	-
ENSSSCG00000026784	LMNB2	-1.41157	7.25301e-12	8.91434e-10	protein_coding	lamin B2 [Source:VGNC Symbol;Acc:VGNC:89761]
ENSSSCG00000009378	CKAP2	-3.7206	8.00994e-12	9.72704e-10	protein_coding	cytoskeleton associated protein 2 [Source:VGNC Symbol;Acc:VGNC:86714]
ENSSSCG00000025965	SPDL1	-3.07103	8.0212e-12	9.72704e-10	protein_coding	spindle apparatus coiled-coil protein 1 [Source:VGNC Symbol;Acc:VGNC:93395]
ENSSSCG00000004434	FRK	-2.20024	9.10223e-12	1.09099e-09	protein_coding	fyn related Src family tyrosine kinase [Source:VGNC Symbol;Acc:VGNC:88235]
ENSSSCG00000026900	CDIN1	-1.56831	9.11654e-12	1.09099e-09	protein_coding	CDAN1 interacting nuclease 1 [Source:VGNC Symbol;Acc:VGNC:85960]
ENSSSCG00000015332	PON1	-2.86929	9.23015e-12	1.09736e-09	protein_coding	paraoxonase 1 [Source:VGNC Symbol;Acc:VGNC:91661]
ENSSSCG00000013469	ZNF555	1.50864	1.12052e-11	1.32261e-09	protein_coding	zinc finger protein 555 [Source:HGNC Symbol;Acc:HGNC:28382]
ENSSSCG00000040479	NDE1	-1.77559	1.12702e-11	1.32261e-09	protein_coding	nudE neurodevelopment protein 1 [Source:VGNC Symbol;Acc:VGNC:90624]
ENSSSCG00000046642	-	-3.84663	1.19153e-11	1.38936e-09	lncRNA	-
ENSSSCG00000005403	SMC2	-2.08464	1.22584e-11	1.42026e-09	protein_coding	structural maintenance of chromosomes 2 [Source:VGNC Symbol;Acc:VGNC:93238]
ENSSSCG00000025488	MCM3	-3.93947	1.25386e-11	1.4403e-09	protein_coding	minichromosome maintenance complex component 3 [Source:VGNC Symbol;Acc:VGNC:90074]
ENSSSCG00000023955	RAD51C	-2.61712	1.25898e-11	1.4403e-09	protein_coding	RAD51 paralog C [Source:VGNC Symbol;Acc:VGNC:92059]
ENSSSCG00000009513	SLC15A1	2.84881	1.29496e-11	1.46576e-09	protein_coding	solute carrier family 15 member 1 [Source:VGNC Symbol;Acc:VGNC:92934]
ENSSSCG00000000722	RAD51AP1	-3.42915	1.29735e-11	1.46576e-09	protein_coding	RAD51 associated protein 1 [Source:VGNC Symbol;Acc:VGNC:92057]
ENSSSCG00000001881	MAN2C1	1.34497	1.31618e-11	1.47786e-09	protein_coding	mannosidase alpha class 2C member 1 [Source:VGNC Symbol;Acc:VGNC:89969]
ENSSSCG00000003835	C8A	-1.16898	1.69283e-11	1.88912e-09	protein_coding	complement C8 alpha chain [Source:VGNC Symbol;Acc:VGNC:86076]
ENSSSCG00000015662	C4BPA	-1.65558	1.84517e-11	2.04656e-09	protein_coding	complement component 4 binding protein, alpha [Source:NCBI gene (formerly Entrezgene);Acc:396982]
ENSSSCG00000000645	GABARAPL1	1.51385	1.98181e-11	2.1848e-09	protein_coding	GABA type A receptor associated protein like 1 [Source:VGNC Symbol;Acc:VGNC:103282]
ENSSSCG00000027251	CDC7	-1.30668	2.14041e-11	2.34542e-09	protein_coding	cell division cycle 7 [Source:VGNC Symbol;Acc:VGNC:97922]
ENSSSCG00000012862	OSBPL5	1.61019	2.45666e-11	2.67584e-09	protein_coding	oxysterol binding protein like 5 [Source:VGNC Symbol;Acc:VGNC:91072]
ENSSSCG00000009009	MND1	-3.13585	2.48527e-11	2.6909e-09	protein_coding	meiotic nuclear divisions 1 [Source:VGNC Symbol;Acc:VGNC:90287]
ENSSSCG00000008125	NCAPH	-3.5261	2.52938e-11	2.7168e-09	protein_coding	non-SMC condensin I complex subunit H [Source:VGNC Symbol;Acc:VGNC:90601]
ENSSSCG00000012997	-	-1.91286	2.53906e-11	2.7168e-09	protein_coding	DNA polymerase alpha 2, accessory subunit [Source:VGNC Symbol;Acc:VGNC:100329]
ENSSSCG00000033570	-	-1.24254	2.96716e-11	3.15629e-09	protein_coding	-
ENSSSCG00000009511	STK24	1.35083	3.17632e-11	3.35914e-09	protein_coding	serine/threonine kinase 24 [Source:VGNC Symbol;Acc:VGNC:98344]
ENSSSCG00000004946	ZWILCH	-2.02758	3.20271e-11	3.36747e-09	protein_coding	zwilch kinetochore protein [Source:VGNC Symbol;Acc:VGNC:95341]
ENSSSCG00000048879	-	-6.25856	3.50812e-11	3.66739e-09	lncRNA	-
ENSSSCG00000008950	AFM	-2.02388	4.07368e-11	4.2343e-09	protein_coding	afamin [Source:VGNC Symbol;Acc:VGNC:85171]
ENSSSCG00000005052	WDHD1	-2.01103	5.42362e-11	5.60544e-09	protein_coding	WD repeat and HMG-box DNA binding protein 1 [Source:VGNC Symbol;Acc:VGNC:94904]
ENSSSCG00000005287	PSAT1	-1.65501	5.7283e-11	5.88688e-09	protein_coding	phosphoserine aminotransferase 1 [Source:VGNC Symbol;Acc:VGNC:91893]
ENSSSCG00000012130	FANCB	-2.78493	6.11172e-11	6.24563e-09	protein_coding	FA complementation group B [Source:VGNC Symbol;Acc:VGNC:88002]
ENSSSCG00000007268	E2F1	-3.80124	6.20762e-11	6.30819e-09	protein_coding	E2F transcription factor 1 [Source:VGNC Symbol;Acc:VGNC:96256]
ENSSSCG00000032180	MCM7	-1.22012	6.27025e-11	6.33643e-09	protein_coding	minichromosome maintenance complex component 7 [Source:VGNC Symbol;Acc:VGNC:90076]
ENSSSCG00000010006	-	-1.11639	6.43601e-11	6.46801e-09	protein_coding	SEC14 like lipid binding 2 [Source:NCBI gene (formerly Entrezgene);Acc:100152451]
ENSSSCG00000003697	NDC80	-4.30307	6.78747e-11	6.78374e-09	protein_coding	NDC80 kinetochore complex component [Source:VGNC Symbol;Acc:VGNC:90623]
ENSSSCG00000013659	DNMT1	-1.64675	8.74298e-11	8.69043e-09	protein_coding	DNA methyltransferase 1 [Source:VGNC Symbol;Acc:VGNC:87383]
ENSSSCG00000027417	LDLRAD4	1.16439	9.05408e-11	8.95074e-09	protein_coding	low density lipoprotein receptor class A domain containing 4 [Source:VGNC Symbol;Acc:VGNC:89673]
ENSSSCG00000010955	GOLM1	-1.88574	9.17123e-11	9.01755e-09	protein_coding	golgi membrane protein 1 [Source:VGNC Symbol;Acc:VGNC:95640]
ENSSSCG00000024402	-	-2.64879	9.28056e-11	9.07599e-09	protein_coding	-
novel.37	-	-3.84788	9.38437e-11	9.12843e-09	-	- && - && -
ENSSSCG00000022101	BRCA1	-2.29609	9.85356e-11	9.53384e-09	protein_coding	BRCA1 DNA repair associated [Source:VGNC Symbol;Acc:VGNC:85869]
ENSSSCG00000014326	KIF20A	-3.66145	1.09737e-10	1.05614e-08	protein_coding	kinesin family member 20A [Source:VGNC Symbol;Acc:VGNC:89462]
ENSSSCG00000014628	APBB1	1.57992	1.11097e-10	1.0636e-08	protein_coding	amyloid beta protein binding family B member 1 [Source:VGNC Symbol;Acc:VGNC:85402]
ENSSSCG00000004518	SKA1	-2.92343	1.20189e-10	1.14463e-08	protein_coding	spindle and kinetochore associated complex subunit 1 [Source:VGNC Symbol;Acc:VGNC:103176]
ENSSSCG00000040905	FAAP24	-3.1189	1.41994e-10	1.34524e-08	protein_coding	FA core complex associated protein 24 [Source:VGNC Symbol;Acc:VGNC:87870]
ENSSSCG00000011404	HYAL1	-2.05707	1.42794e-10	1.34581e-08	protein_coding	N-alpha-acetyltransferase 80, NatH catalytic subunit [Source:NCBI gene (formerly Entrezgene);Acc:445004]
ENSSSCG00000005609	GARNL3	-3.4431	1.45704e-10	1.36617e-08	protein_coding	GTPase activating Rap/RanGAP domain like 3 [Source:VGNC Symbol;Acc:VGNC:88351]
ENSSSCG00000000766	CECR2	1.4724	1.48476e-10	1.38501e-08	protein_coding	CECR2 histone acetyl-lysine reader [Source:VGNC Symbol;Acc:VGNC:96576]
ENSSSCG00000012491	CENPI	-2.34689	1.49781e-10	1.39006e-08	protein_coding	centromere protein I [Source:VGNC Symbol;Acc:VGNC:97924]
novel.38	-	-3.34094	1.54111e-10	1.42298e-08	-	- && - && -
ENSSSCG00000016946	CENPK	-2.52067	1.55015e-10	1.4241e-08	protein_coding	centromere protein K [Source:VGNC Symbol;Acc:VGNC:86551]
ENSSSCG00000008051	ABCA3	-1.58969	1.59288e-10	1.45601e-08	protein_coding	ATP binding cassette subfamily A member 3 [Source:VGNC Symbol;Acc:VGNC:96911]
ENSSSCG00000010545	CPN1	-1.94732	1.75123e-10	1.59251e-08	protein_coding	carboxypeptidase N subunit 1 [Source:VGNC Symbol;Acc:VGNC:86948]
ENSSSCG00000015600	DTL	-3.67806	1.75973e-10	1.59251e-08	protein_coding	denticleless E3 ubiquitin [Source:VGNC Symbol;Acc:VGNC:87461]
ENSSSCG00000044691	-	2.74148	1.89922e-10	1.71024e-08	lncRNA	-
ENSSSCG00000036613	POLQ	-3.09517	1.95825e-10	1.7547e-08	protein_coding	DNA polymerase theta [Source:VGNC Symbol;Acc:VGNC:91641]
ENSSSCG00000001493	PRIM2	-1.59012	2.00804e-10	1.7905e-08	protein_coding	DNA primase subunit 2 [Source:VGNC Symbol;Acc:VGNC:91796]
novel.235	-	-5.6711	2.07789e-10	1.84374e-08	-	- && Q9UDX4.1 RecName: Full=SEC14-like protein 3; AltName: Full=Tocopherol-associated protein 2 && -
ENSSSCG00000031821	-	-3.32417	2.09557e-10	1.85041e-08	pseudogene	-
ENSSSCG00000034049	TRIM16	-1.87912	2.35928e-10	2.07321e-08	protein_coding	tripartite motif containing 16 [Source:VGNC Symbol;Acc:VGNC:99100]
ENSSSCG00000045860	-	-3.70972	2.38066e-10	2.08194e-08	lncRNA	-
novel.623	-	3.65475	2.46748e-10	2.14753e-08	-
ENSSSCG00000017396	PSMC3IP	-3.74589	2.6426e-10	2.28634e-08	protein_coding	PSMC3 interacting protein [Source:VGNC Symbol;Acc:VGNC:91914]
ENSSSCG00000032052	-	3.07897	2.65211e-10	2.28634e-08	lncRNA	-
novel.647	-	-2.36177	2.98485e-10	2.56106e-08	-
ENSSSCG00000027147	CENPH	-3.00558	3.14035e-10	2.68183e-08	protein_coding	centromere protein H [Source:VGNC Symbol;Acc:VGNC:86549]
ENSSSCG00000002767	TSNAXIP1	-3.478	3.36917e-10	2.86379e-08	protein_coding	translin associated factor X interacting protein 1 [Source:VGNC Symbol;Acc:VGNC:94497]
ENSSSCG00000005918	DGAT1	-1.3915	3.52732e-10	2.98428e-08	protein_coding	diacylglycerol O-acyltransferase 1 [Source:VGNC Symbol;Acc:VGNC:87267]
ENSSSCG00000017226	FADS6	-1.66834	3.75838e-10	3.16504e-08	protein_coding	fatty acid desaturase 6 [Source:VGNC Symbol;Acc:VGNC:87878]
ENSSSCG00000012676	MBNL3	1.64926	3.88294e-10	3.25487e-08	protein_coding	muscleblind like splicing regulator 3 [Source:VGNC Symbol;Acc:VGNC:90056]
ENSSSCG00000035059	MCM10	-3.23731	4.10203e-10	3.42275e-08	protein_coding	minichromosome maintenance 10 replication initiation factor [Source:VGNC Symbol;Acc:VGNC:95871]
ENSSSCG00000003718	TAF4B	1.97493	4.45954e-10	3.70406e-08	protein_coding	TATA-box binding protein associated factor 4b [Source:VGNC Symbol;Acc:VGNC:93716]
ENSSSCG00000008214	-	-3.46994	4.69697e-10	3.88354e-08	protein_coding	fatty acid binding protein 1 [Source:VGNC Symbol;Acc:VGNC:97994]
ENSSSCG00000029509	KIF22	-2.24744	4.73814e-10	3.89985e-08	protein_coding	kinesin family member 22 [Source:VGNC Symbol;Acc:VGNC:89465]
ENSSSCG00000026585	PROCR	2.21787	4.93138e-10	4.04062e-08	protein_coding	protein C receptor [Source:VGNC Symbol;Acc:VGNC:96506]
ENSSSCG00000001040	C6orf52	-2.87377	5.02228e-10	4.09665e-08	protein_coding	chromosome 7 C6orf52 homolog [Source:VGNC Symbol;Acc:VGNC:86073]
ENSSSCG00000048264	-	-3.62989	5.13617e-10	4.17085e-08	lncRNA	-
ENSSSCG00000039472	SLC30A1	-1.44217	5.23039e-10	4.22848e-08	protein_coding	solute carrier family 30 member 1 [Source:VGNC Symbol;Acc:VGNC:93055]
ENSSSCG00000007493	-	-3.25128	5.55897e-10	4.47423e-08	protein_coding	aurora kinase A [Source:NCBI gene (formerly Entrezgene);Acc:574063]
ENSSSCG00000028331	IL1R2	3.81241	5.68822e-10	4.55809e-08	protein_coding	interleukin 1 receptor type 2 [Source:VGNC Symbol;Acc:VGNC:89093]
ENSSSCG00000000515	TRHDE	-3.88086	5.94932e-10	4.74641e-08	protein_coding	thyrotropin releasing hormone degrading enzyme [Source:VGNC Symbol;Acc:VGNC:94390]
ENSSSCG00000000859	PARPBP	-2.56256	6.43859e-10	5.11432e-08	protein_coding	PARP1 binding protein [Source:VGNC Symbol;Acc:VGNC:91183]
novel.261	-	2.96253	6.82604e-10	5.39851e-08	-	- && - && -
ENSSSCG00000023303	FIGNL1	-2.39796	7.01272e-10	5.52214e-08	protein_coding	fidgetin like 1 [Source:VGNC Symbol;Acc:VGNC:88138]
ENSSSCG00000039272	IP6K3	3.20041	7.22209e-10	5.66249e-08	protein_coding	inositol hexakisphosphate kinase 3 [Source:VGNC Symbol;Acc:VGNC:89174]
ENSSSCG00000040400	GPR19	-2.8403	7.62312e-10	5.95127e-08	protein_coding	G protein-coupled receptor 19 [Source:VGNC Symbol;Acc:VGNC:103285]
ENSSSCG00000029326	CCNB1	-3.96904	8.90388e-10	6.91435e-08	protein_coding	cyclin B1 [Source:VGNC Symbol;Acc:VGNC:86349]
ENSSSCG00000036746	RASL10B	1.85549	8.93381e-10	6.91435e-08	protein_coding	RAS like family 10 member B [Source:VGNC Symbol;Acc:VGNC:92118]
ENSSSCG00000000214	GPD1	-1.64544	8.97079e-10	6.91435e-08	protein_coding	glycerol-3-phosphate dehydrogenase 1 [Source:VGNC Symbol;Acc:VGNC:88583]
ENSSSCG00000023660	PARP1	-1.47666	9.07629e-10	6.95757e-08	protein_coding	poly(ADP-ribose) polymerase 1 [Source:VGNC Symbol;Acc:VGNC:96677]
ENSSSCG00000009448	DIAPH3	-3.48473	9.10336e-10	6.95757e-08	protein_coding	diaphanous related formin 3 [Source:VGNC Symbol;Acc:VGNC:87301]
ENSSSCG00000005000	FANCM	-2.2384	9.22576e-10	7.02162e-08	protein_coding	FA complementation group M [Source:VGNC Symbol;Acc:VGNC:88008]
ENSSSCG00000009148	LEF1	2.29264	9.67635e-10	7.33387e-08	protein_coding	lymphoid enhancer binding factor 1 [Source:VGNC Symbol;Acc:VGNC:89676]
ENSSSCG00000003776	ACADM	-1.23311	1.07169e-09	8.08884e-08	protein_coding	acyl-CoA dehydrogenase medium chain [Source:VGNC Symbol;Acc:VGNC:85000]
ENSSSCG00000017256	ABCA6	-1.0198	1.1265e-09	8.46738e-08	protein_coding	ATP binding cassette subfamily A member 6 [Source:VGNC Symbol;Acc:VGNC:84950]
ENSSSCG00000000751	CCDC77	-1.97347	1.15201e-09	8.62345e-08	protein_coding	coiled-coil domain containing 77 [Source:VGNC Symbol;Acc:VGNC:86313]
ENSSSCG00000012002	ROBO2	-1.90987	1.21007e-09	9.02098e-08	protein_coding	roundabout guidance receptor 2 [Source:HGNC Symbol;Acc:HGNC:10250]
ENSSSCG00000012557	NUP62CL	-4.20354	1.31362e-09	9.75293e-08	protein_coding	nucleoporin 62 C-terminal like [Source:HGNC Symbol;Acc:HGNC:25960]
ENSSSCG00000009077	PLK4	-1.7584	1.32211e-09	9.77294e-08	protein_coding	polo like kinase 4 [Source:HGNC Symbol;Acc:HGNC:11397]
ENSSSCG00000039107	-	-3.13702	1.32706e-09	9.77294e-08	protein_coding	-
novel.483	-	3.07302	1.43384e-09	1.05168e-07	-
ENSSSCG00000031741	-	-3.15125	1.44297e-09	1.05412e-07	protein_coding	-
ENSSSCG00000015331	PON2	-1.27676	1.46932e-09	1.06908e-07	protein_coding	paraoxonase 2 [Source:VGNC Symbol;Acc:VGNC:91662]
ENSSSCG00000001488	GCLC	-1.53142	1.4846e-09	1.07589e-07	protein_coding	glutamate-cysteine ligase catalytic subunit [Source:VGNC Symbol;Acc:VGNC:88386]
ENSSSCG00000016064	TMEFF2	-1.20127	1.52752e-09	1.10261e-07	protein_coding	transmembrane protein with EGF like and two follistatin like domains 2 [Source:HGNC Symbol;Acc:HGNC:11867]
ENSSSCG00000021811	GDPD3	-2.57612	1.53571e-09	1.10393e-07	protein_coding	glycerophosphodiester phosphodiesterase domain containing 3 [Source:VGNC Symbol;Acc:VGNC:88408]
ENSSSCG00000006614	THEM5	4.92309	1.54149e-09	1.10393e-07	protein_coding	thioesterase superfamily member 5 [Source:VGNC Symbol;Acc:VGNC:93952]
ENSSSCG00000011740	SERPINI1	-2.18292	1.62299e-09	1.15773e-07	protein_coding	serpin family I member 1 [Source:VGNC Symbol;Acc:VGNC:92747]
ENSSSCG00000036201	NPR3	2.01747	1.67789e-09	1.19222e-07	protein_coding	natriuretic peptide receptor 3 [Source:VGNC Symbol;Acc:VGNC:90858]
ENSSSCG00000032909	CDCA8	-3.75087	1.68855e-09	1.19513e-07	protein_coding	cell division cycle associated 8 [Source:VGNC Symbol;Acc:VGNC:86470]
ENSSSCG00000015732	TFCP2L1	1.75991	1.77299e-09	1.25003e-07	protein_coding	transcription factor CP2 like 1 [Source:VGNC Symbol;Acc:VGNC:95864]
ENSSSCG00000000591	PIK3C2G	-1.7136	1.83638e-09	1.28972e-07	protein_coding	phosphatidylinositol-4-phosphate 3-kinase catalytic subunit type 2 gamma [Source:VGNC Symbol;Acc:VGNC:91438]
ENSSSCG00000001550	ARMC12	2.81328	2.31475e-09	1.61943e-07	protein_coding	armadillo repeat containing 12 [Source:VGNC Symbol;Acc:VGNC:85528]
ENSSSCG00000005830	-	2.44326	2.35708e-09	1.64273e-07	protein_coding	coiled-coil domain containing 183 [Source:VGNC Symbol;Acc:VGNC:103045]
ENSSSCG00000004576	RORA	2.18452	2.37069e-09	1.64591e-07	protein_coding	RAR related orphan receptor A [Source:VGNC Symbol;Acc:VGNC:92408]
ENSSSCG00000038543	CENPA	-3.23448	2.45631e-09	1.69887e-07	protein_coding	centromere protein A [Source:VGNC Symbol;Acc:VGNC:86545]
ENSSSCG00000035755	SHISA8	-2.37491	2.75823e-09	1.90046e-07	protein_coding	shisa family member 8 [Source:VGNC Symbol;Acc:VGNC:92849]
ENSSSCG00000033443	DEPDC1	-3.16747	2.9321e-09	2.01264e-07	protein_coding	DEP domain containing 1 [Source:VGNC Symbol;Acc:VGNC:87258]
ENSSSCG00000030709	-	-1.00854	2.97851e-09	2.03681e-07	protein_coding	-
ENSSSCG00000003949	CDC20	-3.69782	3.16514e-09	2.15633e-07	protein_coding	cell division cycle 20 [Source:VGNC Symbol;Acc:VGNC:86444]
ENSSSCG00000028924	AURKB	-2.77439	3.21439e-09	2.18171e-07	protein_coding	aurora kinase B [Source:VGNC Symbol;Acc:VGNC:85698]
ENSSSCG00000031373	LIPN	-4.7641	3.29749e-09	2.22979e-07	protein_coding	lipase family member N [Source:HGNC Symbol;Acc:HGNC:23452]
ENSSSCG00000003891	CYP4A24	-1.61918	3.45454e-09	2.32734e-07	protein_coding	cytochrome P450 4A24 [Source:NCBI gene (formerly Entrezgene);Acc:403326]
ENSSSCG00000006353	NR1I3	-1.95406	3.49774e-09	2.34774e-07	protein_coding	nuclear receptor subfamily 1 group I member 3 [Source:VGNC Symbol;Acc:VGNC:90874]
ENSSSCG00000004017	-	-2.67575	3.64037e-09	2.43184e-07	protein_coding	FERM domain containing 1 [Source:VGNC Symbol;Acc:VGNC:88236]
ENSSSCG00000017882	MYBBP1A	1.21002	3.64977e-09	2.43184e-07	protein_coding	MYB binding protein 1a [Source:VGNC Symbol;Acc:VGNC:90497]
ENSSSCG00000014899	PRCP	-2.13023	3.74893e-09	2.4888e-07	protein_coding	prolylcarboxypeptidase [Source:VGNC Symbol;Acc:VGNC:91771]
ENSSSCG00000035746	ECT2	-1.84987	4.44876e-09	2.94265e-07	protein_coding	epithelial cell transforming 2 [Source:VGNC Symbol;Acc:VGNC:87538]
ENSSSCG00000027466	PCOLCE	-1.62982	4.48929e-09	2.9587e-07	protein_coding	procollagen C-endopeptidase enhancer [Source:VGNC Symbol;Acc:VGNC:91227]
ENSSSCG00000035928	CLDN3	-1.52317	4.70705e-09	3.09102e-07	protein_coding	claudin 3 [Source:NCBI gene (formerly Entrezgene);Acc:431781]
ENSSSCG00000002868	PEPD	-1.22857	4.76637e-09	3.11872e-07	protein_coding	peptidase D [Source:VGNC Symbol;Acc:VGNC:91313]
ENSSSCG00000002651	-	-3.51466	4.9519e-09	3.22849e-07	protein_coding	chromatin licensing and DNA replication factor 1 [Source:VGNC Symbol;Acc:VGNC:86524]
ENSSSCG00000033453	BST2	-4.02871	5.11777e-09	3.32472e-07	protein_coding	bone marrow stromal cell antigen 2 [Source:VGNC Symbol;Acc:VGNC:85897]
ENSSSCG00000000265	ESPL1	-3.33204	5.16143e-09	3.34115e-07	protein_coding	extra spindle pole bodies like 1, separase [Source:VGNC Symbol;Acc:VGNC:87790]
ENSSSCG00000020931	MSH6	-1.12909	5.73082e-09	3.69658e-07	protein_coding	mutS homolog 6 [Source:VGNC Symbol;Acc:VGNC:90420]
ENSSSCG00000014041	-	-2.73613	5.95417e-09	3.82708e-07	protein_coding	MAX dimerization protein 3 [Source:VGNC Symbol;Acc:VGNC:100175]
ENSSSCG00000008745	PROM1	-2.21235	6.06924e-09	3.88731e-07	protein_coding	prominin 1 [Source:VGNC Symbol;Acc:VGNC:91832]
ENSSSCG00000004588	CCNB2	-3.53259	6.42436e-09	4.10032e-07	protein_coding	cyclin B2 [Source:VGNC Symbol;Acc:VGNC:86350]
ENSSSCG00000016464	CLCN1	-1.13072	6.79644e-09	4.32263e-07	protein_coding	chloride voltage-gated channel 1 [Source:HGNC Symbol;Acc:HGNC:2019]
ENSSSCG00000015016	POU2AF1	-2.48694	7.32119e-09	4.64016e-07	protein_coding	POU class 2 homeobox associating factor 1 [Source:VGNC Symbol;Acc:VGNC:91671]
ENSSSCG00000029264	PKMYT1	-4.03245	7.6927e-09	4.85869e-07	protein_coding	protein kinase, membrane associated tyrosine/threonine 1 [Source:VGNC Symbol;Acc:VGNC:91480]
ENSSSCG00000003819	ANGPTL3	-1.98892	8.58343e-09	5.40251e-07	protein_coding	angiopoietin like 3 [Source:VGNC Symbol;Acc:VGNC:85305]
ENSSSCG00000011804	RFC4	-1.48453	8.72039e-09	5.46979e-07	protein_coding	replication factor C subunit 4 [Source:VGNC Symbol;Acc:VGNC:92234]
ENSSSCG00000017571	EME1	-2.80225	9.8609e-09	6.15596e-07	protein_coding	essential meiotic structure-specific endonuclease 1 [Source:VGNC Symbol;Acc:VGNC:87676]
ENSSSCG00000030469	BUB1	-3.50018	9.88202e-09	6.15596e-07	protein_coding	BUB1 mitotic checkpoint serine/threonine kinase [Source:VGNC Symbol;Acc:VGNC:85918]
ENSSSCG00000032141	DUT	-1.9712	9.95427e-09	6.1798e-07	protein_coding	deoxyuridine triphosphatase [Source:HGNC Symbol;Acc:HGNC:3078]
ENSSSCG00000010427	MBL2	-6.59051	1.00821e-08	6.23785e-07	protein_coding	mannose binding lectin 2 [Source:NCBI gene (formerly Entrezgene);Acc:397230]
ENSSSCG00000008245	TMSB10	-2.12729	1.07706e-08	6.64125e-07	protein_coding	thymosin beta 10 [Source:NCBI gene (formerly Entrezgene);Acc:100037998]
ENSSSCG00000003861	ORC1	-2.89499	1.15953e-08	7.12563e-07	protein_coding	origin recognition complex subunit 1 [Source:VGNC Symbol;Acc:VGNC:91060]
ENSSSCG00000014110	DMGDH	-1.35288	1.17329e-08	7.16387e-07	protein_coding	dimethylglycine dehydrogenase [Source:VGNC Symbol;Acc:VGNC:87347]
ENSSSCG00000034151	RNPEP	-1.2924	1.17363e-08	7.16387e-07	protein_coding	arginyl aminopeptidase [Source:VGNC Symbol;Acc:VGNC:95469]
ENSSSCG00000032319	-	-2.19266	1.19401e-08	7.26387e-07	protein_coding	-
ENSSSCG00000037597	-	-1.07942	1.32696e-08	8.0458e-07	protein_coding	cyclin dependent kinase 2 [Source:NCBI gene (formerly Entrezgene);Acc:100154715]
ENSSSCG00000015661	C4BPB	-1.79114	1.42524e-08	8.61301e-07	protein_coding	complement component 4 binding protein beta [Source:HGNC Symbol;Acc:HGNC:1328]
ENSSSCG00000006475	IQGAP3	-2.03802	1.43069e-08	8.6173e-07	protein_coding	IQ motif containing GTPase activating protein 3 [Source:VGNC Symbol;Acc:VGNC:89193]
ENSSSCG00000003792	-	-1.12288	1.48091e-08	8.89033e-07	protein_coding	-
ENSSSCG00000002768	CENPT	-3.56703	1.49849e-08	8.96632e-07	protein_coding	centromere protein T [Source:VGNC Symbol;Acc:VGNC:86556]
ENSSSCG00000008010	CHTF18	-2.3671	1.50495e-08	8.97544e-07	protein_coding	chromosome transmission fidelity factor 18 [Source:VGNC Symbol;Acc:VGNC:86686]
novel.229	-	4.58306	1.52855e-08	9.08639e-07	-	- && - && -
ENSSSCG00000004969	KIF23	-3.18402	1.53821e-08	9.114e-07	protein_coding	kinesin family member 23 [Source:VGNC Symbol;Acc:VGNC:103113]
ENSSSCG00000030831	DENND3	1.73974	1.55474e-08	9.18205e-07	protein_coding	DENN domain containing 3 [Source:VGNC Symbol;Acc:VGNC:87250]
ENSSSCG00000012399	FOXO4	1.54055	1.56186e-08	9.19423e-07	protein_coding	forkhead box O4 [Source:VGNC Symbol;Acc:VGNC:88221]
ENSSSCG00000009904	DYNLL1	-1.96895	1.56732e-08	9.19665e-07	protein_coding	dynein light chain LC8-type 1 [Source:VGNC Symbol;Acc:VGNC:87500]
ENSSSCG00000031367	AADAC	-2.50537	1.591e-08	9.30553e-07	protein_coding	arylacetamide deacetylase [Source:HGNC Symbol;Acc:HGNC:17]
ENSSSCG00000001755	HYKK	-1.7184	1.62743e-08	9.48813e-07	protein_coding	hydroxylysine kinase [Source:VGNC Symbol;Acc:VGNC:89012]
ENSSSCG00000009938	UNG	-1.55407	1.71832e-08	9.9614e-07	protein_coding	uracil DNA glycosylase [Source:VGNC Symbol;Acc:VGNC:94714]
ENSSSCG00000016679	-	-1.94611	1.71956e-08	9.9614e-07	protein_coding	-
ENSSSCG00000035733	-	-1.04061	1.75798e-08	1.01516e-06	pseudogene	-
ENSSSCG00000048619	-	-5.97661	1.77227e-08	1.02018e-06	processed_pseudogene	-
ENSSSCG00000013772	ASF1B	-3.67304	1.78489e-08	1.0242e-06	protein_coding	anti-silencing function 1B histone chaperone [Source:VGNC Symbol;Acc:VGNC:85574]
ENSSSCG00000004224	HDDC2	1.35252	1.79949e-08	1.02933e-06	protein_coding	HD domain containing 2 [Source:VGNC Symbol;Acc:VGNC:103105]
ENSSSCG00000006955	GSDMD	-1.31794	1.99646e-08	1.13842e-06	protein_coding	gasdermin D [Source:VGNC Symbol;Acc:VGNC:88718]
ENSSSCG00000012377	KIF4A	-3.57469	2.06271e-08	1.17252e-06	protein_coding	kinesin family member 4A [Source:HGNC Symbol;Acc:HGNC:13339]
ENSSSCG00000002506	VRK1	-2.06313	2.12006e-08	1.20137e-06	protein_coding	VRK serine/threonine kinase 1 [Source:VGNC Symbol;Acc:VGNC:98408]
ENSSSCG00000039950	RMI1	-1.96855	2.13427e-08	1.20567e-06	protein_coding	RecQ mediated genome instability 1 [Source:VGNC Symbol;Acc:VGNC:96104]
ENSSSCG00000008874	TMEM144	-1.28083	2.14984e-08	1.2107e-06	protein_coding	transmembrane protein 144 [Source:VGNC Symbol;Acc:VGNC:94091]
ENSSSCG00000007501	BMP7	4.26042	2.19899e-08	1.23456e-06	protein_coding	bone morphotic protein 7 [Source:VGNC Symbol;Acc:VGNC:95491]
ENSSSCG00000015866	FMNL2	1.34146	2.25007e-08	1.25935e-06	protein_coding	formin like 2 [Source:VGNC Symbol;Acc:VGNC:95879]
ENSSSCG00000004586	FAM81A	-2.26604	2.3422e-08	1.30689e-06	protein_coding	family with sequence similarity 81 member A [Source:VGNC Symbol;Acc:VGNC:87986]
ENSSSCG00000007331	RBL1	-1.19191	2.43962e-08	1.35709e-06	protein_coding	RB transcriptional corepressor like 1 [Source:VGNC Symbol;Acc:VGNC:96533]
ENSSSCG00000037562	SLC2A4RG	-1.85733	2.45544e-08	1.36172e-06	protein_coding	SLC2A4 regulator [Source:VGNC Symbol;Acc:VGNC:95715]
ENSSSCG00000015802	-	-1.47998	2.46364e-08	1.36212e-06	protein_coding	family with sequence similarity 149 member A [Source:VGNC Symbol;Acc:VGNC:96044]
ENSSSCG00000015604	NEK2	-3.88462	2.50342e-08	1.37801e-06	protein_coding	NIMA related kinase 2 [Source:VGNC Symbol;Acc:VGNC:90675]
ENSSSCG00000004657	CEP152	-1.69527	2.50754e-08	1.37801e-06	protein_coding	centrosomal protein 152 [Source:HGNC Symbol;Acc:HGNC:29298]
ENSSSCG00000007181	-	-2.67829	2.56857e-08	1.4073e-06	protein_coding	-
ENSSSCG00000017781	PIPOX	-2.3975	2.66055e-08	1.45331e-06	protein_coding	pipecolic acid and sarcosine oxidase [Source:HGNC Symbol;Acc:HGNC:17804]
ENSSSCG00000037561	ATP11A	1.21513	2.7026e-08	1.47062e-06	protein_coding	ATPase phospholipid transporting 11A [Source:VGNC Symbol;Acc:VGNC:85634]
ENSSSCG00000009862	RNFT2	-2.31688	2.70839e-08	1.47062e-06	protein_coding	ring finger protein, transmembrane 2 [Source:VGNC Symbol;Acc:VGNC:92399]
ENSSSCG00000050819	-	-4.29154	2.76807e-08	1.49855e-06	lncRNA	-
ENSSSCG00000010471	KIF11	-2.85202	2.77999e-08	1.50054e-06	protein_coding	kinesin family member 11 [Source:VGNC Symbol;Acc:VGNC:89452]
ENSSSCG00000010122	CDC45	-1.8574	2.79377e-08	1.50351e-06	protein_coding	cell division cycle 45 [Source:VGNC Symbol;Acc:VGNC:86462]
ENSSSCG00000007235	TPX2	-3.48529	2.81778e-08	1.51196e-06	protein_coding	TPX2 microtubule nucleation factor [Source:VGNC Symbol;Acc:VGNC:95559]
ENSSSCG00000008677	-	-2.51684	2.84603e-08	1.52263e-06	protein_coding	transforming acidic coiled-coil containing protein 3 [Source:VGNC Symbol;Acc:VGNC:93699]
ENSSSCG00000004570	TPM1	-1.34355	2.93858e-08	1.56753e-06	protein_coding	tropomyosin 1 [Source:VGNC Symbol;Acc:VGNC:103194]
ENSSSCG00000016728	IGFBP1	2.00868	2.96704e-08	1.57809e-06	protein_coding	insulin like growth factor binding protein 1 [Source:VGNC Symbol;Acc:VGNC:89058]
ENSSSCG00000037446	INHBC	-2.87033	2.99482e-08	1.58822e-06	protein_coding	inhibin subunit beta C [Source:VGNC Symbol;Acc:VGNC:89134]
ENSSSCG00000004761	ZFYVE19	-1.64617	3.38438e-08	1.78959e-06	protein_coding	zinc finger FYVE-type containing 19 [Source:VGNC Symbol;Acc:VGNC:95158]
ENSSSCG00000011309	KIF15	-3.11241	3.49366e-08	1.84202e-06	protein_coding	kinesin family member 15 [Source:VGNC Symbol;Acc:VGNC:89456]
ENSSSCG00000013296	SLC1A2	3.50509	3.53785e-08	1.85993e-06	protein_coding	solute carrier family 1 member 2 [Source:VGNC Symbol;Acc:VGNC:92964]
ENSSSCG00000016314	TRPM8	-2.81187	3.92507e-08	2.05073e-06	protein_coding	transient receptor potential cation channel subfamily M member 8 [Source:VGNC Symbol;Acc:VGNC:95867]
ENSSSCG00000006040	DPYS	-1.53775	3.93461e-08	2.05073e-06	protein_coding	dihydropyrimidinase [Source:VGNC Symbol;Acc:VGNC:87429]
ENSSSCG00000011896	ADPRH	1.32068	3.97649e-08	2.06664e-06	protein_coding	ADP-ribosylarginine hydrolase [Source:VGNC Symbol;Acc:VGNC:85151]
ENSSSCG00000002348	ACOT6	-1.31376	4.14921e-08	2.15026e-06	protein_coding	acyl-CoA thioesterase 6 [Source:HGNC Symbol;Acc:HGNC:33159]
ENSSSCG00000014055	CDHR2	-2.19959	4.1662e-08	2.15293e-06	protein_coding	cadherin related family member 2 [Source:VGNC Symbol;Acc:VGNC:86490]
ENSSSCG00000042208	H2AX	-1.99043	4.19162e-08	2.15993e-06	protein_coding	H2A.X variant histone [Source:HGNC Symbol;Acc:HGNC:4739]
ENSSSCG00000005510	PHF19	-1.51477	4.267e-08	2.19256e-06	protein_coding	PHD finger protein 19 [Source:VGNC Symbol;Acc:VGNC:91381]
ENSSSCG00000031117	-	-1.07931	4.5506e-08	2.3317e-06	protein_coding	dihydrofolate reductase [Source:NCBI gene (formerly Entrezgene);Acc:100525912]
ENSSSCG00000031132	SIVA1	-1.55522	4.70966e-08	2.39968e-06	protein_coding	SIVA1 apoptosis inducing factor [Source:HGNC Symbol;Acc:HGNC:17712]
ENSSSCG00000005589	NR6A1	-1.48178	4.9505e-08	2.51535e-06	protein_coding	nuclear receptor subfamily 6 group A member 1 [Source:VGNC Symbol;Acc:VGNC:90887]
ENSSSCG00000017032	-	-3.75541	5.26015e-08	2.66524e-06	protein_coding	-
ENSSSCG00000022429	KAZALD1	-2.00203	5.32736e-08	2.6918e-06	protein_coding	Kazal type serine peptidase inhibitor domain 1 [Source:VGNC Symbol;Acc:VGNC:89314]
ENSSSCG00000044960	-	6.59604	5.39355e-08	2.71769e-06	lncRNA	-
ENSSSCG00000034618	ZMYM6	1.44437	5.50393e-08	2.76565e-06	protein_coding	zinc finger MYM-type containing 6 [Source:VGNC Symbol;Acc:VGNC:95185]
ENSSSCG00000032473	NYNRIN	-2.40483	5.57149e-08	2.79189e-06	protein_coding	NYN domain and retroviral integrase containing [Source:VGNC Symbol;Acc:VGNC:91003]
ENSSSCG00000000443	GLI1	-2.46655	5.6509e-08	2.8239e-06	protein_coding	GLI family zinc finger 1 [Source:VGNC Symbol;Acc:VGNC:88482]
ENSSSCG00000012178	-	12.183	5.82558e-08	2.90321e-06	protein_coding	-
ENSSSCG00000029005	KPNA2	-1.62837	5.89564e-08	2.9301e-06	protein_coding	karyopherin subunit alpha 2 [Source:VGNC Symbol;Acc:VGNC:89561]
ENSSSCG00000015326	COL1A2	-1.60675	6.02325e-08	2.98537e-06	protein_coding	collagen type I alpha 2 chain [Source:VGNC Symbol;Acc:VGNC:86871]
ENSSSCG00000021767	-	-2.09238	6.10022e-08	3.0153e-06	protein_coding	L-threonine 3-dehydrogenase [Source:NCBI gene (formerly Entrezgene);Acc:397065]
ENSSSCG00000008702	DOK7	-1.89124	6.45364e-08	3.17275e-06	protein_coding	docking protein 7 [Source:VGNC Symbol;Acc:VGNC:87405]
ENSSSCG00000024249	GABRR2	-2.40618	6.57656e-08	3.22446e-06	protein_coding	gamma-aminobutyric acid type A receptor subunit rho2 [Source:HGNC Symbol;Acc:HGNC:4091]
ENSSSCG00000029945	GCAT	-1.15332	6.61609e-08	3.23513e-06	protein_coding	glycine C-acetyltransferase [Source:VGNC Symbol;Acc:VGNC:88378]
ENSSSCG00000031796	RAB3C	-3.15376	6.74972e-08	3.29162e-06	protein_coding	RAB3C, member RAS oncogene family [Source:HGNC Symbol;Acc:HGNC:30269]
ENSSSCG00000034993	NREP	-2.11401	6.98999e-08	3.39968e-06	protein_coding	neuronal regeneration related protein [Source:HGNC Symbol;Acc:HGNC:16834]
ENSSSCG00000031736	MGST2	-2.43973	7.10304e-08	3.44545e-06	protein_coding	microsomal glutathione S-transferase 2 [Source:VGNC Symbol;Acc:VGNC:90203]
ENSSSCG00000032971	SMC1B	-4.04383	7.26294e-08	3.51364e-06	protein_coding	structural maintenance of chromosomes 1B [Source:VGNC Symbol;Acc:VGNC:93237]
ENSSSCG00000000683	CDCA3	-3.53652	7.55615e-08	3.6296e-06	protein_coding	cell division cycle associated 3 [Source:VGNC Symbol;Acc:VGNC:86466]
novel.227	-	-2.82806	7.57821e-08	3.6296e-06	-	- && - && -
ENSSSCG00000040486	BIRC5	-2.53961	7.57827e-08	3.6296e-06	protein_coding	baculoviral IAP repeat containing 5 [Source:VGNC Symbol;Acc:VGNC:85827]
ENSSSCG00000008664	LRATD1	-1.76519	7.60088e-08	3.6296e-06	protein_coding	LRAT domain containing 1 [Source:VGNC Symbol;Acc:VGNC:89799]
ENSSSCG00000030268	ZFAND5	1.71469	7.6024e-08	3.6296e-06	protein_coding	zinc finger AN1-type containing 5 [Source:VGNC Symbol;Acc:VGNC:95137]
ENSSSCG00000005286	CEP78	-1.33486	8.05901e-08	3.83752e-06	protein_coding	centrosomal protein 78 [Source:VGNC Symbol;Acc:VGNC:86577]
novel.10	-	-3.49612	8.508e-08	4.04074e-06	-	- && - && -
ENSSSCG00000039258	C12orf66	1.54287	8.68488e-08	4.11401e-06	protein_coding	chromosome 5 C12orf66 homolog [Source:VGNC Symbol;Acc:VGNC:86046]
ENSSSCG00000010639	HABP2	-1.64114	8.74237e-08	4.13049e-06	protein_coding	hyaluronan binding protein 2 [Source:NCBI gene (formerly Entrezgene);Acc:100157966]
ENSSSCG00000010433	SGMS1	1.89221	8.84117e-08	4.16634e-06	protein_coding	sphingomyelin synthase 1 [Source:VGNC Symbol;Acc:VGNC:92794]
ENSSSCG00000001847	MESP1	-2.12754	8.91628e-08	4.19088e-06	protein_coding	mesoderm posterior bHLH transcription factor 1 [Source:VGNC Symbol;Acc:VGNC:90148]
ENSSSCG00000031940	GAS2	-1.47184	9.21798e-08	4.32152e-06	protein_coding	growth arrest specific 2 [Source:VGNC Symbol;Acc:VGNC:88354]
ENSSSCG00000013337	BBOX1	-3.0454	9.82575e-08	4.59461e-06	protein_coding	gamma-butyrobetaine hydroxylase 1 [Source:VGNC Symbol;Acc:VGNC:85765]
ENSSSCG00000026976	-	5.56342	9.98655e-08	4.65783e-06	protein_coding	-
ENSSSCG00000012564	MID2	1.54829	1.0134e-07	4.71451e-06	protein_coding	midline 2 [Source:VGNC Symbol;Acc:VGNC:98127]
ENSSSCG00000021036	RAB3B	4.81404	1.03804e-07	4.81681e-06	protein_coding	RAB3B, member RAS onco family [Source:VGNC Symbol;Acc:VGNC:98265]
ENSSSCG00000007991	WDR90	-2.32272	1.11234e-07	5.14845e-06	protein_coding	WD repeat domain 90 [Source:VGNC Symbol;Acc:VGNC:94948]
ENSSSCG00000008038	SLC9A3R2	-1.13683	1.16078e-07	5.35903e-06	protein_coding	SLC9A3 regulator 2 [Source:VGNC Symbol;Acc:VGNC:93185]
ENSSSCG00000011207	SGO1	-3.63374	1.20866e-07	5.56595e-06	protein_coding	shugoshin 1 [Source:VGNC Symbol;Acc:VGNC:92796]
ENSSSCG00000001045	ELOVL2	-2.26525	1.22472e-07	5.62567e-06	protein_coding	ELOVL fatty acid elongase 2 [Source:VGNC Symbol;Acc:VGNC:87658]
ENSSSCG00000015357	MEOX2	-2.81626	1.26944e-07	5.81641e-06	protein_coding	mesenchyme homeobox 2 [Source:VGNC Symbol;Acc:VGNC:90142]
ENSSSCG00000008729	LYAR	-1.82343	1.29666e-07	5.9262e-06	protein_coding	Ly1 antibody reactive [Source:VGNC Symbol;Acc:VGNC:89908]
ENSSSCG00000034398	C8orf37	1.25284	1.32822e-07	6.0552e-06	protein_coding	chromosome 4 C8orf37 homolog [Source:VGNC Symbol;Acc:VGNC:86035]
ENSSSCG00000009237	HPSE	-2.20537	1.33387e-07	6.06576e-06	protein_coding	heparanase [Source:VGNC Symbol;Acc:VGNC:88967]
ENSSSCG00000014213	KCNN2	-2.19268	1.36439e-07	6.18908e-06	protein_coding	potassium calcium-activated channel subfamily N member 2 [Source:VGNC Symbol;Acc:VGNC:89380]
ENSSSCG00000004554	PCLAF	-4.77607	1.39182e-07	6.29781e-06	protein_coding	PCNA clamp associated factor [Source:NCBI gene (formerly Entrezgene);Acc:100514810]
ENSSSCG00000006719	-	-1.81745	1.49492e-07	6.74755e-06	protein_coding	hydroxy-delta-5-steroid dehydrogenase, 3 beta- and steroid delta-isomerase 1 [Source:NCBI gene (formerly Entrezgene);Acc:445539]
ENSSSCG00000010442	-	-5.64359	1.52111e-07	6.84876e-06	pseudogene	-
ENSSSCG00000023776	CCSAP	-1.55049	1.53596e-07	6.88619e-06	protein_coding	centriole, cilia and spindle associated protein [Source:VGNC Symbol;Acc:VGNC:86377]
ENSSSCG00000017087	GM2A	-3.3227	1.537e-07	6.88619e-06	protein_coding	GM2 ganglioside activator [Source:VGNC Symbol;Acc:VGNC:88506]
ENSSSCG00000023886	RPA3	-1.53966	1.60664e-07	7.18053e-06	protein_coding	replication protein A3 [Source:VGNC Symbol;Acc:VGNC:92415]
ENSSSCG00000013661	EIF3G	1.00243	1.61272e-07	7.19002e-06	protein_coding	eukaryotic translation initiation factor 3 subunit G [Source:VGNC Symbol;Acc:VGNC:87619]
ENSSSCG00000001484	TINAG	-2.905	1.63311e-07	7.26315e-06	protein_coding	tubulointerstitial nephritis antigen [Source:VGNC Symbol;Acc:VGNC:93998]
ENSSSCG00000006002	CCN3	-2.46933	1.64561e-07	7.30088e-06	protein_coding	cellular communication network factor 3 [Source:VGNC Symbol;Acc:VGNC:96575]
ENSSSCG00000022797	PPP1R3B	-1.49937	1.68105e-07	7.43998e-06	protein_coding	protein phosphatase 1 regulatory subunit 3B [Source:VGNC Symbol;Acc:VGNC:95636]
ENSSSCG00000003807	DNAJC6	-2.2336	1.69424e-07	7.48014e-06	protein_coding	DnaJ heat shock protein family (Hsp40) member C6 [Source:VGNC Symbol;Acc:VGNC:96625]
ENSSSCG00000031782	ARL3	-1.6646	1.70139e-07	7.49355e-06	protein_coding	ADP ribosylation factor like GTPase 3 [Source:NCBI gene (formerly Entrezgene);Acc:595114]
ENSSSCG00000001382	DDR1	1.60085	1.74903e-07	7.68476e-06	protein_coding	discoidin domain receptor tyrosine kinase 1 [Source:NCBI gene (formerly Entrezgene);Acc:100144462]
ENSSSCG00000007366	MYBL2	-2.64746	1.7975e-07	7.87866e-06	protein_coding	MYB proto-onco like 2 [Source:NCBI gene (formerly Entrezgene);Acc:100157175]
ENSSSCG00000034178	AIF1L	-1.47956	1.82043e-07	7.96001e-06	protein_coding	allograft inflammatory factor 1 like [Source:VGNC Symbol;Acc:VGNC:103022]
ENSSSCG00000028696	FEN1	-1.74157	1.83629e-07	8.01008e-06	protein_coding	flap structure-specific endonuclease 1 [Source:VGNC Symbol;Acc:VGNC:88085]
ENSSSCG00000032315	XRCC2	-1.81103	1.91639e-07	8.3395e-06	protein_coding	X-ray repair cross complementing 2 [Source:VGNC Symbol;Acc:VGNC:95009]
ENSSSCG00000013332	KIF18A	-1.88126	1.96535e-07	8.53214e-06	protein_coding	kinesin family member 18A [Source:VGNC Symbol;Acc:VGNC:89457]
ENSSSCG00000011111	CAMK1D	1.63371	2.01003e-07	8.70534e-06	protein_coding	calcium/calmodulin dependent protein kinase ID [Source:VGNC Symbol;Acc:VGNC:95909]
ENSSSCG00000003006	CYP2B22	-4.11721	2.11448e-07	9.13596e-06	protein_coding	cytochrome P450 2B22 [Source:NCBI gene (formerly Entrezgene);Acc:403104]
ENSSSCG00000006940	CCN1	-1.61985	2.2122e-07	9.5355e-06	protein_coding	cellular communication network factor 1 [Source:VGNC Symbol;Acc:VGNC:86344]
ENSSSCG00000005266	TMC1	2.32624	2.22394e-07	9.56346e-06	protein_coding	transmembrane channel like 1 [Source:VGNC Symbol;Acc:VGNC:94039]
ENSSSCG00000010912	KIF14	-3.49461	2.54819e-07	1.09063e-05	protein_coding	kinesin family member 14 [Source:HGNC Symbol;Acc:HGNC:19181]
ENSSSCG00000011731	SMC4	-2.11668	2.65541e-07	1.13337e-05	protein_coding	structural maintenance of chromosomes 4 [Source:VGNC Symbol;Acc:VGNC:93240]
ENSSSCG00000024913	HYLS1	-1.53512	2.66051e-07	1.13337e-05	protein_coding	HYLS1 centriolar and ciliosis associated [Source:VGNC Symbol;Acc:VGNC:89013]
ENSSSCG00000001977	STXBP6	-1.36556	2.67204e-07	1.13562e-05	protein_coding	syntaxin binding protein 6 [Source:NCBI gene (formerly Entrezgene);Acc:100514852]
ENSSSCG00000003015	EXOSC5	1.55488	2.69244e-07	1.14162e-05	protein_coding	exosome component 5 [Source:VGNC Symbol;Acc:VGNC:87841]
ENSSSCG00000006355	APOA2	-1.43469	2.74075e-07	1.1594e-05	protein_coding	apolipoprotein A2 [Source:VGNC Symbol;Acc:VGNC:85416]
ENSSSCG00000000010	FBLN1	-2.22113	2.75366e-07	1.16216e-05	protein_coding	fibulin 1 [Source:VGNC Symbol;Acc:VGNC:103280]
ENSSSCG00000013667	COL5A3	1.89146	2.85169e-07	1.20075e-05	protein_coding	collagen type V alpha 3 chain [Source:VGNC Symbol;Acc:VGNC:86878]
ENSSSCG00000010247	DDX21	1.55216	2.94618e-07	1.23767e-05	protein_coding	DExD-box helicase 21 [Source:VGNC Symbol;Acc:VGNC:87215]
ENSSSCG00000004774	IVD	-1.13933	2.98496e-07	1.25107e-05	protein_coding	isovaleryl-CoA dehydrogenase [Source:VGNC Symbol;Acc:VGNC:98055]
ENSSSCG00000016829	AGXT2	-1.20955	3.09077e-07	1.29244e-05	protein_coding	alanine--glyoxylate aminotransferase 2 [Source:VGNC Symbol;Acc:VGNC:97872]
ENSSSCG00000002827	SLC6A2	3.42389	3.10474e-07	1.2953e-05	protein_coding	solute carrier family 6 member 2 [Source:VGNC Symbol;Acc:VGNC:93161]
ENSSSCG00000015766	WDR17	1.56497	3.16602e-07	1.31785e-05	protein_coding	WD repeat domain 17 [Source:VGNC Symbol;Acc:VGNC:95816]
ENSSSCG00000046419	-	1.46696	3.24268e-07	1.34667e-05	protein_coding	-
ENSSSCG00000013066	INCENP	-2.20218	3.31554e-07	1.37215e-05	protein_coding	inner centromere protein [Source:VGNC Symbol;Acc:VGNC:89130]
ENSSSCG00000013517	UHRF1	-3.34021	3.3191e-07	1.37215e-05	protein_coding	ubiquitin like with PHD and ring finger domains 1 [Source:VGNC Symbol;Acc:VGNC:94689]
ENSSSCG00000012307	CCNB3	-3.32781	3.33514e-07	1.37565e-05	protein_coding	cyclin B3 [Source:VGNC Symbol;Acc:VGNC:86351]
ENSSSCG00000030165	MAFF	1.77898	3.44385e-07	1.41728e-05	protein_coding	MAF bZIP transcription factor F [Source:VGNC Symbol;Acc:VGNC:89947]
ENSSSCG00000017472	IGFBP4	1.52756	3.48223e-07	1.42984e-05	protein_coding	insulin like growth factor binding protein 4 [Source:VGNC Symbol;Acc:VGNC:98045]
ENSSSCG00000003134	GRWD1	1.04741	3.58873e-07	1.47025e-05	protein_coding	glutamate rich WD repeat containing 1 [Source:VGNC Symbol;Acc:VGNC:88712]
ENSSSCG00000010984	KIF24	-1.56753	3.62224e-07	1.48064e-05	protein_coding	kinesin family member 24 [Source:VGNC Symbol;Acc:VGNC:95928]
ENSSSCG00000000748	IQSEC3	2.99416	3.64665e-07	1.48728e-05	protein_coding	IQ motif and Sec7 domain ArfGEF 3 [Source:VGNC Symbol;Acc:VGNC:89196]
ENSSSCG00000006735	PTGFRN	-1.73616	3.68357e-07	1.49897e-05	protein_coding	prostaglandin F2 receptor inhibitor [Source:VGNC Symbol;Acc:VGNC:91955]
ENSSSCG00000016034	COL3A1	-1.6325	3.96068e-07	1.60814e-05	protein_coding	collagen type III alpha 1 chain [Source:VGNC Symbol;Acc:VGNC:95979]
ENSSSCG00000040929	TPT1	1.20964	4.05849e-07	1.64418e-05	protein_coding	tumor protein, translationally-controlled 1 [Source:NCBI gene (formerly Entrezgene);Acc:397664]
ENSSSCG00000002311	SUSD6	1.27713	4.08022e-07	1.64931e-05	protein_coding	sushi domain containing 6 [Source:VGNC Symbol;Acc:VGNC:93636]
novel.113	-	-4.53692	4.14246e-07	1.67076e-05	-	- && - && -
ENSSSCG00000013491	TJP3	-1.58149	4.19669e-07	1.68889e-05	protein_coding	tight junction protein 3 [Source:VGNC Symbol;Acc:VGNC:94006]
ENSSSCG00000009093	BBS7	-1.60168	4.21133e-07	1.69104e-05	protein_coding	Bardet-Biedl syndrome 7 [Source:HGNC Symbol;Acc:HGNC:18758]
ENSSSCG00000000002	-	-3.15018	4.24784e-07	1.70194e-05	protein_coding	G2 and S-phase expressed 1 [Source:VGNC Symbol;Acc:VGNC:88745]
ENSSSCG00000026423	SLC23A1	-1.73522	4.28223e-07	1.71195e-05	protein_coding	solute carrier family 23 member 1 [Source:VGNC Symbol;Acc:VGNC:92985]
ENSSSCG00000031751	-	-3.20219	4.35894e-07	1.7388e-05	protein_coding	-
ENSSSCG00000005106	NTRK3	2.31671	4.50317e-07	1.7924e-05	protein_coding	neurotrophic receptor tyrosine kinase 3 [Source:VGNC Symbol;Acc:VGNC:103142]
ENSSSCG00000010457	KIF20B	-1.70208	4.57938e-07	1.81859e-05	protein_coding	kinesin family member 20B [Source:VGNC Symbol;Acc:VGNC:89463]
ENSSSCG00000013336	CCDC34	-1.80794	4.58897e-07	1.81859e-05	protein_coding	coiled-coil domain containing 34 [Source:VGNC Symbol;Acc:VGNC:86294]
ENSSSCG00000008601	SDC1	-1.57866	4.6195e-07	1.82671e-05	protein_coding	syndecan 1 [Source:VGNC Symbol;Acc:VGNC:92654]
ENSSSCG00000034864	CHEK2	-2.29249	4.65135e-07	1.83531e-05	protein_coding	checkpoint kinase 2 [Source:VGNC Symbol;Acc:VGNC:86638]
ENSSSCG00000029249	NAV3	-1.83195	4.69723e-07	1.84941e-05	protein_coding	neuron navigator 3 [Source:VGNC Symbol;Acc:VGNC:90589]
ENSSSCG00000049380	-	-1.78303	4.72241e-07	1.8553e-05	lncRNA	-
ENSSSCG00000008428	MSH2	-1.67191	4.90161e-07	1.91828e-05	protein_coding	mutS homolog 2 [Source:VGNC Symbol;Acc:VGNC:90418]
ENSSSCG00000026430	-	10.4897	4.90379e-07	1.91828e-05	protein_coding	-
ENSSSCG00000016090	SPATS2L	-1.33231	4.95711e-07	1.93497e-05	protein_coding	spermatosis associated serine rich 2 like [Source:VGNC Symbol;Acc:VGNC:96047]
ENSSSCG00000026158	RAD18	-1.20487	5.00712e-07	1.95031e-05	protein_coding	RAD18 E3 ubiquitin protein ligase [Source:VGNC Symbol;Acc:VGNC:92053]
ENSSSCG00000028169	NCAPG2	-2.37833	5.18999e-07	2.01722e-05	protein_coding	non-SMC condensin II complex subunit G2 [Source:VGNC Symbol;Acc:VGNC:90600]
novel.36	-	3.11194	5.20219e-07	2.01765e-05	-	- && - && -
ENSSSCG00000000132	TEX33	-3.83392	5.26179e-07	2.03643e-05	protein_coding	testis expressed 33 [Source:VGNC Symbol;Acc:VGNC:93899]
ENSSSCG00000022402	GRAMD2B	1.87536	5.30866e-07	2.0502e-05	protein_coding	GRAM domain containing 2B [Source:VGNC Symbol;Acc:VGNC:88658]
ENSSSCG00000004548	PIF1	-3.25401	5.7794e-07	2.22727e-05	protein_coding	PIF1 5'-to-3' DNA helicase [Source:VGNC Symbol;Acc:VGNC:91418]
novel.50	-	-3.40743	6.11634e-07	2.34718e-05	-	- && Q2EF74.1 RecName: Full=Small ubiquitin-related modifier 1; Short=SUMO-1; Flags: Precursor && -
ENSSSCG00000021250	FKBP9	-1.15333	6.30426e-07	2.4142e-05	protein_coding	FKBP prolyl isomerase 9 [Source:VGNC Symbol;Acc:VGNC:88151]
ENSSSCG00000026954	TMEM87B	1.15123	6.56785e-07	2.50986e-05	protein_coding	transmembrane protein 87B [Source:VGNC Symbol;Acc:VGNC:94213]
ENSSSCG00000028359	BST1	-1.58697	7.30855e-07	2.78706e-05	protein_coding	bone marrow stromal cell antigen 1 [Source:VGNC Symbol;Acc:VGNC:85896]
ENSSSCG00000014904	DLG2	-1.68739	7.39198e-07	2.81297e-05	protein_coding	discs large MAGUK scaffold protein 2 [Source:HGNC Symbol;Acc:HGNC:2901]
ENSSSCG00000035912	ABCG5	-1.70739	7.60073e-07	2.88637e-05	protein_coding	ATP binding cassette subfamily G member 5 [Source:VGNC Symbol;Acc:VGNC:96912]
ENSSSCG00000005087	SIX1	6.37228	7.76894e-07	2.93798e-05	protein_coding	SIX homeobox 1 [Source:VGNC Symbol;Acc:VGNC:92892]
ENSSSCG00000016512	ZC3HAV1	-1.32984	8.05436e-07	3.0396e-05	protein_coding	zinc finger CCCH-type containing, antiviral 1 [Source:VGNC Symbol;Acc:VGNC:95102]
ENSSSCG00000022689	GADD45B	2.05803	8.099e-07	3.0489e-05	protein_coding	growth arrest and DNA damage inducible beta [Source:VGNC Symbol;Acc:VGNC:88317]
ENSSSCG00000012134	PIGA	1.46067	8.11253e-07	3.0489e-05	protein_coding	phosphatidylinositol glycan anchor biosynthesis class A [Source:VGNC Symbol;Acc:VGNC:91419]
ENSSSCG00000034350	SERHL2	-1.25516	8.15594e-07	3.0589e-05	protein_coding	serine hydrolase like 2 [Source:HGNC Symbol;Acc:HGNC:29446]
ENSSSCG00000038594	-	1.07987	8.20648e-07	3.07152e-05	protein_coding	syndecan 4 [Source:VGNC Symbol;Acc:VGNC:95487]
ENSSSCG00000004452	PRSS35	-2.76584	8.2378e-07	3.07691e-05	protein_coding	serine protease 35 [Source:VGNC Symbol;Acc:VGNC:91883]
ENSSSCG00000037185	-	-1.35104	8.28655e-07	3.08878e-05	protein_coding	-
ENSSSCG00000011670	PXYLP1	-1.37048	8.32428e-07	3.09649e-05	protein_coding	2-phosphoxylose phosphatase 1 [Source:VGNC Symbol;Acc:VGNC:92017]
ENSSSCG00000028978	CAD	1.80966	8.35752e-07	3.10252e-05	protein_coding	carbamoyl-phosphate synthetase 2, aspartate transcarbamylase, and dihydroorotase [Source:VGNC Symbol;Acc:VGNC:97042]
ENSSSCG00000004077	FBXO5	-2.33865	8.412e-07	3.11638e-05	protein_coding	F-box protein 5 [Source:VGNC Symbol;Acc:VGNC:88052]
ENSSSCG00000051499	-	3.36179	8.67471e-07	3.20718e-05	lncRNA	-
ENSSSCG00000006474	NES	-1.64526	8.73944e-07	3.22455e-05	protein_coding	nestin [Source:VGNC Symbol;Acc:VGNC:90689]
novel.279	-	-5.92042	8.78035e-07	3.23309e-05	-
ENSSSCG00000009492	GPR180	-1.47988	8.89586e-07	3.269e-05	protein_coding	G protein-coupled receptor 180 [Source:VGNC Symbol;Acc:VGNC:88621]
ENSSSCG00000037808	-	-1.44601	9.11195e-07	3.34166e-05	protein_coding	-
ENSSSCG00000003876	CDKN2C	-3.07922	9.74013e-07	3.56485e-05	protein_coding	cyclin dependent kinase inhibitor 2C [Source:VGNC Symbol;Acc:VGNC:96942]
ENSSSCG00000033356	RRN3	1.21147	9.84931e-07	3.59757e-05	protein_coding	RRN3 homolog, RNA polymerase I transcription factor [Source:HGNC Symbol;Acc:HGNC:30346]
ENSSSCG00000014982	MMP7	-1.76347	9.91971e-07	3.61602e-05	protein_coding	matrix metallopeptidase 7 [Source:VGNC Symbol;Acc:VGNC:90279]
ENSSSCG00000002410	CEP128	-2.17911	1.05854e-06	3.85097e-05	protein_coding	centrosomal protein 128 [Source:VGNC Symbol;Acc:VGNC:86560]
ENSSSCG00000013260	MDK	-2.08195	1.08332e-06	3.93326e-05	protein_coding	midkine [Source:VGNC Symbol;Acc:VGNC:100167]
ENSSSCG00000035954	ATAD5	-2.05778	1.09832e-06	3.96211e-05	protein_coding	ATPase family AAA domain containing 5 [Source:VGNC Symbol;Acc:VGNC:85601]
ENSSSCG00000001394	-	-3.27019	1.09943e-06	3.96211e-05	protein_coding	-
ENSSSCG00000031800	CEP72	-3.93828	1.11219e-06	3.99818e-05	protein_coding	centrosomal protein 72 [Source:VGNC Symbol;Acc:VGNC:86576]
ENSSSCG00000003101	HIF3A	2.45665	1.11719e-06	4.003e-05	protein_coding	hypoxia inducible factor 3 subunit alpha [Source:VGNC Symbol;Acc:VGNC:88881]
ENSSSCG00000013243	DDB2	-1.42778	1.11794e-06	4.003e-05	protein_coding	damage specific DNA binding protein 2 [Source:VGNC Symbol;Acc:VGNC:87203]
ENSSSCG00000012852	CDHR5	-1.63108	1.16269e-06	4.15506e-05	protein_coding	cadherin related family member 5 [Source:VGNC Symbol;Acc:VGNC:86492]
ENSSSCG00000004923	SLC51B	-2.21202	1.16827e-06	4.16685e-05	protein_coding	solute carrier family 51 subunit beta [Source:VGNC Symbol;Acc:VGNC:93139]
ENSSSCG00000032024	URB1	1.18049	1.18953e-06	4.23237e-05	protein_coding	URB1 ribosome biosis homolog [Source:VGNC Symbol;Acc:VGNC:99817]
ENSSSCG00000014303	JADE2	1.58346	1.1913e-06	4.23237e-05	protein_coding	jade family PHD finger 2 [Source:VGNC Symbol;Acc:VGNC:89267]
ENSSSCG00000015611	UTP25	1.1339	1.20984e-06	4.28985e-05	protein_coding	UTP25 small subunit processor component [Source:VGNC Symbol;Acc:VGNC:96773]
ENSSSCG00000017492	ORMDL3	-1.78233	1.25201e-06	4.42215e-05	protein_coding	ORMDL sphingolipid biosynthesis regulator 3 [Source:VGNC Symbol;Acc:VGNC:91064]
ENSSSCG00000038731	STX18	1.96802	1.26694e-06	4.46621e-05	protein_coding	syntaxin 18 [Source:VGNC Symbol;Acc:VGNC:93588]
ENSSSCG00000028506	YIPF1	-1.05208	1.29206e-06	4.54594e-05	protein_coding	Yip1 domain family member 1 [Source:VGNC Symbol;Acc:VGNC:95027]
ENSSSCG00000014012	GFPT2	1.70766	1.30165e-06	4.57085e-05	protein_coding	glutamine-fructose-6-phosphate transaminase 2 [Source:VGNC Symbol;Acc:VGNC:88427]
ENSSSCG00000027472	GCA	-1.23792	1.39536e-06	4.8717e-05	protein_coding	grancalcin [Source:VGNC Symbol;Acc:VGNC:95726]
ENSSSCG00000031856	DACT1	-2.03147	1.40834e-06	4.90762e-05	protein_coding	dishevelled binding antagonist of beta catenin 1 [Source:VGNC Symbol;Acc:VGNC:87147]
ENSSSCG00000025116	TONSL	-2.13778	1.41948e-06	4.92661e-05	protein_coding	tonsoku like, DNA repair protein [Source:VGNC Symbol;Acc:VGNC:94308]
ENSSSCG00000036356	ZSCAN2	-1.3477	1.42001e-06	4.92661e-05	protein_coding	zinc finger and SCAN domain containing 2 [Source:HGNC Symbol;Acc:HGNC:20994]
ENSSSCG00000005361	ALDH1B1	-1.74396	1.42192e-06	4.92661e-05	protein_coding	aldehyde dehydrogenase 1 family member B1 [Source:VGNC Symbol;Acc:VGNC:97880]
ENSSSCG00000006899	RPL5	1.18107	1.44578e-06	4.99975e-05	protein_coding	ribosomal protein L5 [Source:NCBI gene (formerly Entrezgene);Acc:100135671]
ENSSSCG00000046538	-	-3.19258	1.45251e-06	5.01349e-05	lncRNA	-
ENSSSCG00000004498	HAUS1	-1.37278	1.50221e-06	5.17508e-05	protein_coding	HAUS augmin like complex subunit 1 [Source:VGNC Symbol;Acc:VGNC:88787]
ENSSSCG00000009774	C12orf65	-1.4066	1.50501e-06	5.17508e-05	protein_coding	chromosome 14 C12orf65 homolog [Source:VGNC Symbol;Acc:VGNC:85945]
ENSSSCG00000005227	PUM3	1.20353	1.51896e-06	5.21317e-05	protein_coding	pumilio RNA binding family member 3 [Source:VGNC Symbol;Acc:VGNC:92003]
ENSSSCG00000007522	CTSZ	-1.93035	1.554e-06	5.31713e-05	protein_coding	cathepsin Z [Source:VGNC Symbol;Acc:VGNC:96084]
ENSSSCG00000003905	RAD54L	-2.51476	1.55509e-06	5.31713e-05	protein_coding	RAD54 like [Source:VGNC Symbol;Acc:VGNC:98281]
ENSSSCG00000034188	-	-4.74572	1.56744e-06	5.34929e-05	protein_coding	-
ENSSSCG00000009300	WASF3	1.29335	1.5832e-06	5.39296e-05	protein_coding	WASP family member 3 [Source:VGNC Symbol;Acc:VGNC:94894]
ENSSSCG00000011673	-	-2.82525	1.63724e-06	5.56661e-05	protein_coding	-
ENSSSCG00000006761	DCLRE1B	-1.34061	1.64627e-06	5.58688e-05	protein_coding	DNA cross-link repair 1B [Source:VGNC Symbol;Acc:VGNC:87186]
ENSSSCG00000026387	-	-1.65693	1.65807e-06	5.61644e-05	protein_coding	receptor accessory protein 6 [Source:VGNC Symbol;Acc:VGNC:100850]
ENSSSCG00000014955	MRE11	-1.05605	1.66164e-06	5.61808e-05	protein_coding	MRE11 homolog, double strand break repair nuclease [Source:VGNC Symbol;Acc:VGNC:90342]
ENSSSCG00000038521	CHAC1	3.89283	1.74068e-06	5.87439e-05	protein_coding	ChaC glutathione specific gamma-glutamylcyclotransferase 1 [Source:VGNC Symbol;Acc:VGNC:86619]
ENSSSCG00000014072	ENC1	-2.13898	1.75926e-06	5.9261e-05	protein_coding	ectodermal-neural cortex 1 [Source:VGNC Symbol;Acc:VGNC:87696]
ENSSSCG00000009839	CIT	-2.63038	1.7629e-06	5.92739e-05	protein_coding	citron rho-interacting serine/threonine kinase [Source:VGNC Symbol;Acc:VGNC:86710]
ENSSSCG00000032022	GCHFR	-1.40423	1.83937e-06	6.17309e-05	protein_coding	GTP cyclohydrolase I feedback regulator [Source:NCBI gene (formerly Entrezgene);Acc:100153745]
ENSSSCG00000015952	HAT1	-1.28066	1.88645e-06	6.31945e-05	protein_coding	histone acetyltransferase 1 [Source:VGNC Symbol;Acc:VGNC:96340]
ENSSSCG00000014851	SLCO2B1	-1.27011	1.94145e-06	6.48442e-05	protein_coding	solute carrier organic anion transporter family member 2B1 [Source:VGNC Symbol;Acc:VGNC:93196]
ENSSSCG00000047602	-	-4.94726	1.94283e-06	6.48442e-05	lncRNA	-
ENSSSCG00000002012	CARMIL3	-2.51217	1.97966e-06	6.59525e-05	protein_coding	capping protein regulator and myosin 1 linker 3 [Source:VGNC Symbol;Acc:VGNC:86194]
ENSSSCG00000051384	-	-2.43867	2.0177e-06	6.70967e-05	lncRNA	-
ENSSSCG00000008386	KIAA1841	-1.70467	2.04902e-06	6.80139e-05	protein_coding	KIAA1841 [Source:VGNC Symbol;Acc:VGNC:89447]
ENSSSCG00000036135	COL1A1	-1.80712	2.05622e-06	6.80323e-05	protein_coding	collagen type I alpha 1 chain [Source:VGNC Symbol;Acc:VGNC:86870]
ENSSSCG00000008965	-	-2.75264	2.12188e-06	7.00489e-05	protein_coding	betacellulin [Source:VGNC Symbol;Acc:VGNC:85910]
ENSSSCG00000006610	S100A11	-1.6528	2.18777e-06	7.20932e-05	protein_coding	S100 calcium binding protein A11 [Source:VGNC Symbol;Acc:VGNC:92537]
ENSSSCG00000011471	FLNB	-1.21141	2.20903e-06	7.26622e-05	protein_coding	filamin B [Source:VGNC Symbol;Acc:VGNC:88156]
ENSSSCG00000000998	RPP40	1.18177	2.24536e-06	7.37239e-05	protein_coding	ribonuclease P/MRP subunit p40 [Source:VGNC Symbol;Acc:VGNC:92434]
ENSSSCG00000003403	-	-1.75758	2.33494e-06	7.63894e-05	protein_coding	apoptosis-inducing, TAF9-like domain 1 [Source:NCBI gene (formerly Entrezgene);Acc:100522376]
ENSSSCG00000008486	GALM	-2.13705	2.34845e-06	7.66936e-05	protein_coding	galactose mutarotase [Source:NCBI gene (formerly Entrezgene);Acc:399536]
novel.9	-	3.18375	2.35886e-06	7.68956e-05	-	- && - && -
ENSSSCG00000023775	TFB2M	1.23361	2.39136e-06	7.78155e-05	protein_coding	transcription factor B2, mitochondrial [Source:VGNC Symbol;Acc:VGNC:95887]
ENSSSCG00000032003	-	-1.46121	2.42145e-06	7.86539e-05	protein_coding	-
ENSSSCG00000033926	NUDT1	-1.0345	2.46669e-06	7.99575e-05	protein_coding	nudix hydrolase 1 [Source:VGNC Symbol;Acc:VGNC:90952]
ENSSSCG00000005056	DLGAP5	-3.22804	2.47038e-06	7.99575e-05	protein_coding	DLG associated protein 5 [Source:VGNC Symbol;Acc:VGNC:87332]
ENSSSCG00000034686	TAFA2	-2.2378	2.49384e-06	8.04308e-05	protein_coding	TAFA chemokine like family member 2 [Source:VGNC Symbol;Acc:VGNC:93726]
ENSSSCG00000001837	FANCI	-1.69788	2.56731e-06	8.25078e-05	protein_coding	FA complementation group I [Source:VGNC Symbol;Acc:VGNC:88006]
ENSSSCG00000021161	CKS2	-1.59846	2.62345e-06	8.40152e-05	protein_coding	CDC28 protein kinase regulatory subunit 2 [Source:HGNC Symbol;Acc:HGNC:2000]
ENSSSCG00000045776	-	1.40961	2.64126e-06	8.44367e-05	protein_coding	-
ENSSSCG00000017466	CCR7	2.26831	2.66371e-06	8.50051e-05	protein_coding	C-C motif chemokine receptor 7 [Source:VGNC Symbol;Acc:VGNC:86372]
ENSSSCG00000015342	COL28A1	-2.10083	2.79573e-06	8.90619e-05	protein_coding	collagen type XXVIII alpha 1 chain [Source:VGNC Symbol;Acc:VGNC:86873]
ENSSSCG00000011410	CYB561D2	-1.17832	2.809e-06	8.93281e-05	protein_coding	cytochrome b561 family member D2 [Source:HGNC Symbol;Acc:HGNC:30253]
ENSSSCG00000043909	-	1.85307	2.94345e-06	9.34248e-05	protein_coding	-
ENSSSCG00000005131	DMRTA1	-2.91359	2.94809e-06	9.34248e-05	protein_coding	DMRT like family A1 [Source:VGNC Symbol;Acc:VGNC:87353]
novel.660	-	2.17964	3.03318e-06	9.59539e-05	-
ENSSSCG00000031946	GPC5	-6.32514	3.12867e-06	9.88028e-05	protein_coding	glypican 5 [Source:VGNC Symbol;Acc:VGNC:88582]
ENSSSCG00000010209	FAM13C	-1.7125	3.1595e-06	9.96035e-05	protein_coding	family with sequence similarity 13 member C [Source:VGNC Symbol;Acc:VGNC:87907]
ENSSSCG00000047654	SAPCD1	-2.25785	3.1867e-06	0.000100287	protein_coding	suppressor APC domain containing 1 [Source:HGNC Symbol;Acc:HGNC:13938]
ENSSSCG00000009060	MAML3	1.96515	3.35042e-06	0.000105258	protein_coding	mastermind like transcriptional coactivator 3 [Source:VGNC Symbol;Acc:VGNC:98938]
ENSSSCG00000005352	FRMPD1	-3.64431	3.36592e-06	0.000105562	protein_coding	FERM and PDZ domain containing 1 [Source:VGNC Symbol;Acc:VGNC:88240]
ENSSSCG00000011732	TRIM59	-1.36015	3.39296e-06	0.000106227	protein_coding	tripartite motif containing 59 [Source:VGNC Symbol;Acc:VGNC:101498]
ENSSSCG00000005076	KIAA0586	-1.00802	3.43818e-06	0.000107458	protein_coding	KIAA0586 [Source:VGNC Symbol;Acc:VGNC:89435]
ENSSSCG00000040951	SCT	-2.81523	3.47531e-06	0.000108432	protein_coding	secretin [Source:VGNC Symbol;Acc:VGNC:98304]
ENSSSCG00000017507	-	-1.70488	3.62571e-06	0.000112931	protein_coding	-
ENSSSCG00000004782	BUB1B	-3.23757	3.67202e-06	0.000114178	protein_coding	BUB1 mitotic checkpoint serine/threonine kinase B [Source:VGNC Symbol;Acc:VGNC:103039]
ENSSSCG00000037228	RRAGB	1.03872	3.70484e-06	0.000115002	protein_coding	Ras related GTP binding B [Source:VGNC Symbol;Acc:VGNC:92456]
ENSSSCG00000000857	IGF1	-3.09996	3.74161e-06	0.000115945	protein_coding	insulin like growth factor 1 [Source:VGNC Symbol;Acc:VGNC:98044]
ENSSSCG00000033207	SULT2A1	1.37707	3.8078e-06	0.000117796	protein_coding	sulfotransferase family 2A member 1 [Source:VGNC Symbol;Acc:VGNC:93613]
ENSSSCG00000004052	FNDC1	-2.69942	3.97658e-06	0.000122808	protein_coding	fibronectin type III domain containing 1 [Source:VGNC Symbol;Acc:VGNC:88181]
ENSSSCG00000013147	FAM111B	-1.60578	4.0118e-06	0.000123686	protein_coding	FAM111 trypsin like peptidase B [Source:VGNC Symbol;Acc:VGNC:87889]
ENSSSCG00000034763	IRS2	1.02295	4.20541e-06	0.000129217	protein_coding	insulin receptor substrate 2 [Source:VGNC Symbol;Acc:VGNC:89214]
novel.537	-	-1.78124	4.41687e-06	0.000135485	-
ENSSSCG00000034364	SPECC1	2.37288	4.63438e-06	0.00014178	protein_coding	sperm antigen with calponin homology and coiled-coil domains 1 [Source:VGNC Symbol;Acc:VGNC:93398]
ENSSSCG00000004179	-	3.1065	4.63766e-06	0.00014178	protein_coding	vanin 2 [Source:VGNC Symbol;Acc:VGNC:94834]
ENSSSCG00000006247	PLAG1	1.4507	4.81911e-06	0.000146834	protein_coding	PLAG1 zinc finger [Source:VGNC Symbol;Acc:VGNC:91509]
ENSSSCG00000003603	COL16A1	-1.54111	4.85977e-06	0.000147825	protein_coding	collagen type XVI alpha 1 chain [Source:VGNC Symbol;Acc:VGNC:86867]
ENSSSCG00000040524	ISYNA1	2.39754	4.88291e-06	0.000148281	protein_coding	inositol-3-phosphate synthase 1 [Source:VGNC Symbol;Acc:VGNC:99780]
ENSSSCG00000048603	-	-1.77029	5.07884e-06	0.000153108	protein_coding	-
ENSSSCG00000000810	AMIGO2	2.57529	5.08188e-06	0.000153108	protein_coding	adhesion molecule with Ig like domain 2 [Source:VGNC Symbol;Acc:VGNC:85281]
ENSSSCG00000008995	LRAT	-1.79793	5.09443e-06	0.00015317	protein_coding	lecithin retinol acyltransferase [Source:VGNC Symbol;Acc:VGNC:89798]
ENSSSCG00000016992	NEURL1B	-1.98583	5.18312e-06	0.000155579	protein_coding	neuralized E3 ubiquitin protein ligase 1B [Source:VGNC Symbol;Acc:VGNC:90695]
ENSSSCG00000026962	A4GALT	1.44904	5.21814e-06	0.000156115	protein_coding	alpha 1,4-galactosyltransferase [Source:VGNC Symbol;Acc:VGNC:103211]
ENSSSCG00000016726	ADCY1	2.8252	5.33871e-06	0.00015946	protein_coding	adenylate cyclase 1 [Source:VGNC Symbol;Acc:VGNC:85105]
ENSSSCG00000034146	CBX8	-1.90651	5.45293e-06	0.000162605	protein_coding	chromobox 8 [Source:VGNC Symbol;Acc:VGNC:86233]
ENSSSCG00000011550	CAMK1	-1.11951	5.49374e-06	0.000163553	protein_coding	calcium/calmodulin dependent protein kinase I [Source:VGNC Symbol;Acc:VGNC:86153]
ENSSSCG00000015603	LPGAT1	-1.84787	5.67663e-06	0.000168447	protein_coding	lysophosphatidylglycerol acyltransferase 1 [Source:VGNC Symbol;Acc:VGNC:89792]
ENSSSCG00000012053	CBR3	-2.38921	5.74818e-06	0.000170292	protein_coding	carbonyl reductase 3 [Source:VGNC Symbol;Acc:VGNC:86228]
ENSSSCG00000010885	TLR5	-1.28334	5.87432e-06	0.000173746	protein_coding	toll like receptor 5 [Source:NCBI gene (formerly Entrezgene);Acc:100144476]
ENSSSCG00000035859	WNT5A	-1.75963	5.91615e-06	0.000174699	protein_coding	Wnt family member 5A [Source:VGNC Symbol;Acc:VGNC:94973]
ENSSSCG00000011549	-	-2.0605	5.96219e-06	0.000175489	protein_coding	8-oxoguanine DNA glycosylase [Source:VGNC Symbol;Acc:VGNC:91027]
ENSSSCG00000038514	DDAH2	-1.4772	5.99145e-06	0.000176065	protein_coding	dimethylarginine dimethylaminohydrolase 2 [Source:VGNC Symbol;Acc:VGNC:87201]
ENSSSCG00000013503	SHD	2.61529	6.10683e-06	0.000179166	protein_coding	Src homology 2 domain containing transforming protein D [Source:VGNC Symbol;Acc:VGNC:92841]
ENSSSCG00000000207	-	1.82192	6.15112e-06	0.000180006	protein_coding	-
novel.497	-	1.0651	6.16819e-06	0.000180021	-
ENSSSCG00000044986	-	1.86185	6.17555e-06	0.000180021	lncRNA	-
ENSSSCG00000050581	-	-1.54197	6.19174e-06	0.000180204	protein_coding	-
novel.288	-	-3.27246	6.20251e-06	0.00018023	-	- && P08548.1 RecName: Full=LINE-1 reverse transcriptase homolog && -
ENSSSCG00000039468	SERPINH1	-1.43256	6.26339e-06	0.000181708	protein_coding	serpin family H member 1 [Source:VGNC Symbol;Acc:VGNC:92746]
ENSSSCG00000033031	-	-3.29915	6.28502e-06	0.000182046	lncRNA	-
novel.269	-	4.70227	6.31946e-06	0.000182752	-	- && - && -
ENSSSCG00000004873	FBXO15	-1.64774	6.40997e-06	0.000185075	protein_coding	F-box protein 15 [Source:VGNC Symbol;Acc:VGNC:88033]
ENSSSCG00000026346	UBE3D	1.5445	6.43606e-06	0.000185534	protein_coding	ubiquitin protein ligase E3D [Source:VGNC Symbol;Acc:VGNC:94655]
ENSSSCG00000010477	CEP55	-2.62535	6.51922e-06	0.000187634	protein_coding	centrosomal protein 55 [Source:VGNC Symbol;Acc:VGNC:86572]
ENSSSCG00000017274	NOL11	1.13823	6.53455e-06	0.000187778	protein_coding	phosphatidylinositol transfer protein cytoplasmic 1 [Source:NCBI gene (formerly Entrezgene);Acc:100233199]
ENSSSCG00000017723	CCL2	-2.7377	6.56188e-06	0.000188266	protein_coding	chemokine (C-C motif) ligand 2 [Source:NCBI gene (formerly Entrezgene);Acc:397422]
ENSSSCG00000000220	POU6F1	1.59152	6.6034e-06	0.000189083	protein_coding	POU class 6 homeobox 1 [Source:HGNC Symbol;Acc:HGNC:9224]
ENSSSCG00000007323	DSN1	-1.02034	6.61116e-06	0.000189083	protein_coding	DSN1 component of MIS12 kinetochore complex [Source:VGNC Symbol;Acc:VGNC:95764]
ENSSSCG00000033854	LGALS1	-1.96161	6.79436e-06	0.000193888	protein_coding	galectin 1 [Source:VGNC Symbol;Acc:VGNC:89691]
ENSSSCG00000036191	SLC17A2	-2.82641	6.80049e-06	0.000193888	protein_coding	solute carrier family 17 member 2 [Source:VGNC Symbol;Acc:VGNC:92951]
ENSSSCG00000047238	-	-3.42355	6.83264e-06	0.0001945	lncRNA	-
ENSSSCG00000024443	ORC6	-1.11469	6.85876e-06	0.000194939	protein_coding	origin recognition complex subunit 6 [Source:VGNC Symbol;Acc:VGNC:91063]
ENSSSCG00000032279	SAPCD2	-5.05911	6.90844e-06	0.000196045	protein_coding	suppressor APC domain containing 2 [Source:VGNC Symbol;Acc:VGNC:92578]
ENSSSCG00000023296	CENPE	-2.57505	6.92946e-06	0.000196335	protein_coding	centromere protein E [Source:VGNC Symbol;Acc:VGNC:86547]
ENSSSCG00000015302	CFAP69	-1.80382	7.12662e-06	0.000201294	protein_coding	cilia and flagella associated protein 69 [Source:HGNC Symbol;Acc:HGNC:26107]
ENSSSCG00000006214	RRS1	1.35607	7.22198e-06	0.000203308	protein_coding	ribosome biosis regulator 1 homolog [Source:VGNC Symbol;Acc:VGNC:92469]
ENSSSCG00000022390	RGN	-1.48317	7.23146e-06	0.000203308	protein_coding	regucalcin [Source:VGNC Symbol;Acc:VGNC:92256]
ENSSSCG00000046140	-	3.04854	7.33912e-06	0.000206016	lncRNA	-
ENSSSCG00000021805	GALNTL6	-4.24991	7.38148e-06	0.000206886	protein_coding	polypeptide N-acetylgalactosaminyltransferase like 6 [Source:HGNC Symbol;Acc:HGNC:33844]
ENSSSCG00000017391	PLEKHH3	-1.49293	7.40322e-06	0.000207176	protein_coding	pleckstrin homology, MyTH4 and FERM domain containing H3 [Source:VGNC Symbol;Acc:VGNC:91550]
ENSSSCG00000009789	HCAR1	-1.62006	7.53167e-06	0.000210447	protein_coding	hydroxycarboxylic acid receptor 1 [Source:VGNC Symbol;Acc:VGNC:88797]
ENSSSCG00000038662	ZBED8	-1.20663	7.56802e-06	0.000211138	protein_coding	zinc finger BED-type containing 8 [Source:HGNC Symbol;Acc:HGNC:30804]
ENSSSCG00000028942	NRXN3	-3.78574	7.80869e-06	0.000217519	protein_coding	neurexin 3 [Source:HGNC Symbol;Acc:HGNC:8010]
ENSSSCG00000025393	-	-2.31949	7.90902e-06	0.000219977	pseudogene	-
ENSSSCG00000007151	CDC25B	-1.89371	8.3518e-06	0.000231268	protein_coding	cell division cycle 25B [Source:VGNC Symbol;Acc:VGNC:95839]
ENSSSCG00000034321	TP53INP1	1.45713	8.35313e-06	0.000231268	protein_coding	tumor protein p53 inducible nuclear protein 1 [Source:VGNC Symbol;Acc:VGNC:94329]
ENSSSCG00000051018	-	-2.94861	8.42882e-06	0.000233009	lncRNA	-
ENSSSCG00000035224	-	-1.44611	8.55294e-06	0.000236082	protein_coding	-
ENSSSCG00000011831	APOD	2.5808	8.58579e-06	0.00023663	protein_coding	apolipoprotein D [Source:VGNC Symbol;Acc:VGNC:85422]
ENSSSCG00000026748	PLK1	-2.39488	8.69751e-06	0.000239346	protein_coding	polo like kinase 1 [Source:VGNC Symbol;Acc:VGNC:91562]
ENSSSCG00000010486	HELLS	-1.49735	8.7574e-06	0.00024063	protein_coding	helicase, lymphoid specific [Source:VGNC Symbol;Acc:VGNC:88838]
ENSSSCG00000009179	MTTP	-1.57787	8.87525e-06	0.0002435	protein_coding	microsomal triglyceride transfer protein [Source:VGNC Symbol;Acc:VGNC:98942]
ENSSSCG00000010092	PI4KA	1.05768	8.91635e-06	0.00024426	protein_coding	phosphatidylinositol 4-kinase alpha [Source:VGNC Symbol;Acc:VGNC:98191]
ENSSSCG00000024960	PDGFC	-1.22629	8.95843e-06	0.000245028	protein_coding	platelet derived growth factor C [Source:VGNC Symbol;Acc:VGNC:91266]
ENSSSCG00000037430	COL6A6	-3.22583	8.97135e-06	0.000245028	protein_coding	collagen type VI alpha 6 chain [Source:HGNC Symbol;Acc:HGNC:27023]
ENSSSCG00000012576	CHRDL1	1.86627	9.06558e-06	0.000247231	protein_coding	chordin like 1 [Source:VGNC Symbol;Acc:VGNC:86662]
ENSSSCG00000011280	VIPR1	1.09998	9.12881e-06	0.000248582	protein_coding	vasoactive intestinal peptide receptor 1 [Source:VGNC Symbol;Acc:VGNC:94827]
ENSSSCG00000003219	FAM71E1	-1.5953	9.1862e-06	0.000249771	protein_coding	family with sequence similarity 71 member E1 [Source:VGNC Symbol;Acc:VGNC:87979]
ENSSSCG00000021579	-	1.71623	9.38084e-06	0.000254683	protein_coding	-
ENSSSCG00000047214	-	-1.70312	9.42261e-06	0.000255243	protein_coding	-
ENSSSCG00000006912	HFM1	1.44433	9.42955e-06	0.000255243	protein_coding	helicase for meiosis 1 [Source:VGNC Symbol;Acc:VGNC:88867]
ENSSSCG00000040638	DIO2	-3.28023	1.00887e-05	0.000272681	protein_coding	iodothyronine deiodinase 2 [Source:NCBI gene (formerly Entrezgene);Acc:414379]
ENSSSCG00000028025	WDR74	1.25787	1.02224e-05	0.000275883	protein_coding	WD repeat domain 74 [Source:VGNC Symbol;Acc:VGNC:94940]
ENSSSCG00000004391	CEP57L1	-1.85814	1.03651e-05	0.00027932	protein_coding	centrosomal protein 57 like 1 [Source:VGNC Symbol;Acc:VGNC:86573]
ENSSSCG00000045448	-	2.82344	1.03943e-05	0.000279692	lncRNA	-
ENSSSCG00000010896	ASPM	-2.85331	1.09063e-05	0.00029247	protein_coding	assembly factor for spindle microtubules [Source:HGNC Symbol;Acc:HGNC:19048]
ENSSSCG00000016204	IHH	-1.40949	1.09174e-05	0.00029247	protein_coding	Indian hedgehog signaling molecule [Source:VGNC Symbol;Acc:VGNC:96370]
ENSSSCG00000016672	ADCYAP1R1	3.46163	1.12164e-05	0.000299598	protein_coding	ADCYAP receptor type I [Source:VGNC Symbol;Acc:VGNC:85115]
ENSSSCG00000022912	NT5C3A	-1.94028	1.13251e-05	0.000302058	protein_coding	5'-nucleotidase, cytosolic IIIA [Source:VGNC Symbol;Acc:VGNC:98162]
ENSSSCG00000009420	NUFIP1	1.08849	1.14084e-05	0.000303834	protein_coding	nuclear FMR1 interacting protein 1 [Source:VGNC Symbol;Acc:VGNC:90966]
ENSSSCG00000011451	ITIH3	2.41879	1.15755e-05	0.000307653	protein_coding	inter-alpha-trypsin inhibitor heavy chain 3 [Source:VGNC Symbol;Acc:VGNC:89248]
ENSSSCG00000040617	TNFAIP8	-1.41134	1.15856e-05	0.000307653	protein_coding	TNF alpha induced protein 8 [Source:VGNC Symbol;Acc:VGNC:94253]
ENSSSCG00000015333	ASB4	-1.35968	1.16972e-05	0.000310164	protein_coding	ankyrin repeat and SOCS box containing 4 [Source:VGNC Symbol;Acc:VGNC:97891]
ENSSSCG00000030122	-	-1.23848	1.17575e-05	0.000311307	protein_coding	-
novel.560	-	4.22287	1.18944e-05	0.000314477	-	- && - && -
ENSSSCG00000008754	GBA3	-1.94602	1.21059e-05	0.000319139	protein_coding	glucosylceramidase beta 3 [Source:VGNC Symbol;Acc:VGNC:98931]
ENSSSCG00000012376	GDPD2	-2.00901	1.21902e-05	0.000320896	protein_coding	glycerophosphodiester phosphodiesterase domain containing 2 [Source:VGNC Symbol;Acc:VGNC:88407]
ENSSSCG00000046363	-	-2.22215	1.23283e-05	0.000324063	lncRNA	-
ENSSSCG00000011925	CD200R1	-1.95014	1.24619e-05	0.000327102	protein_coding	CD200 receptor 1 [Source:NCBI gene (formerly Entrezgene);Acc:100155169]
ENSSSCG00000007942	HMOX2	1.12299	1.25563e-05	0.000329106	protein_coding	heme oxygenase 2 [Source:VGNC Symbol;Acc:VGNC:88912]
ENSSSCG00000012179	-	10.7061	1.28167e-05	0.000335447	protein_coding	-
ENSSSCG00000015246	ST14	-2.00347	1.2859e-05	0.000336071	protein_coding	ST14 transmembrane serine protease matriptase [Source:VGNC Symbol;Acc:VGNC:93500]
ENSSSCG00000011147	AKR1C2	-1.48036	1.28783e-05	0.000336092	protein_coding	aldo-keto reductase family 1, member C1 [Source:NCBI gene (formerly Entrezgene);Acc:733634]
ENSSSCG00000025281	ARL6IP1	-1.11364	1.31251e-05	0.000341554	protein_coding	ADP ribosylation factor like GTPase 6 interacting protein 1 [Source:NCBI gene (formerly Entrezgene);Acc:100625874]
ENSSSCG00000011444	NT5DC2	-1.37162	1.34602e-05	0.000349117	protein_coding	5'-nucleotidase domain containing 2 [Source:VGNC Symbol;Acc:VGNC:90923]
ENSSSCG00000000456	SLC16A7	-1.51388	1.347e-05	0.000349117	protein_coding	solute carrier family 16 member 7 [Source:VGNC Symbol;Acc:VGNC:92947]
ENSSSCG00000022126	EGFR	1.30226	1.3484e-05	0.000349117	protein_coding	epidermal growth factor receptor [Source:VGNC Symbol;Acc:VGNC:87587]
ENSSSCG00000044147	-	-2.07035	1.36205e-05	0.000351928	pseudogene	-
ENSSSCG00000049216	-	1.87648	1.38259e-05	0.000356398	pseudogene	-
ENSSSCG00000022162	RAB11FIP5	-1.38715	1.38327e-05	0.000356398	protein_coding	RAB11 family interacting protein 5 [Source:HGNC Symbol;Acc:HGNC:24845]
ENSSSCG00000007850	ANKS4B	-1.19332	1.3997e-05	0.000360121	protein_coding	ankyrin repeat and sterile alpha motif domain containing 4B [Source:VGNC Symbol;Acc:VGNC:85350]
ENSSSCG00000007485	BCAS1	-2.82969	1.4123e-05	0.00036285	protein_coding	brain enriched myelin associated protein 1 [Source:VGNC Symbol;Acc:VGNC:98872]
ENSSSCG00000037530	TACC2	-2.07694	1.42015e-05	0.00036407	protein_coding	transforming acidic coiled-coil containing protein 2 [Source:NCBI gene (formerly Entrezgene);Acc:100152804]
ENSSSCG00000010009	GAL3ST1	-1.7733	1.42105e-05	0.00036407	protein_coding	galactose-3-O-sulfotransferase 1 [Source:VGNC Symbol;Acc:VGNC:88321]
ENSSSCG00000041076	-	2.14661	1.43278e-05	0.000366558	lncRNA	-
ENSSSCG00000011664	RBP1	-1.53019	1.44289e-05	0.000368627	protein_coding	retinol binding protein 1 [Source:NCBI gene (formerly Entrezgene);Acc:100156666]
ENSSSCG00000022724	-	-1.2014	1.44745e-05	0.000368981	protein_coding	-
ENSSSCG00000022204	AGRN	-1.56042	1.44834e-05	0.000368981	protein_coding	agrin [Source:VGNC Symbol;Acc:VGNC:85188]
ENSSSCG00000015287	TMCC2	3.28722	1.46886e-05	0.00037337	protein_coding	transmembrane and coiled-coil domain family 2 [Source:VGNC Symbol;Acc:VGNC:94047]
ENSSSCG00000016426	-	1.40955	1.47179e-05	0.00037337	protein_coding	-
ENSSSCG00000037509	-	9.47782	1.47233e-05	0.00037337	protein_coding	eukaryotic translation initiation factor 1A, Y-linked [Source:NCBI gene (formerly Entrezgene);Acc:100625415]
ENSSSCG00000017636	LPO	-1.71293	1.47378e-05	0.00037337	protein_coding	lactoperoxidase [Source:VGNC Symbol;Acc:VGNC:89796]
ENSSSCG00000050056	CCDC201	1.685	1.51087e-05	0.000382235	protein_coding	coiled-coil domain containing 201 [Source:HGNC Symbol;Acc:HGNC:54081]
ENSSSCG00000011557	CIDEC	-1.03135	1.52208e-05	0.000384535	protein_coding	cell death inducing DFFA like effector c [Source:VGNC Symbol;Acc:VGNC:86700]
ENSSSCG00000003851	CPT2	-1.6577	1.52481e-05	0.000384692	protein_coding	carnitine palmitoyltransferase 2 [Source:VGNC Symbol;Acc:VGNC:86967]
ENSSSCG00000039412	DOC2B	1.86492	1.55835e-05	0.000392066	protein_coding	double C2 domain beta [Source:VGNC Symbol;Acc:VGNC:87389]
ENSSSCG00000001064	-	-1.14556	1.60639e-05	0.000403593	protein_coding	guanosine monophosphate reductase [Source:VGNC Symbol;Acc:VGNC:88514]
ENSSSCG00000017925	SLC16A11	-1.96382	1.6093e-05	0.000403767	protein_coding	solute carrier family 16 member 11 [Source:VGNC Symbol;Acc:VGNC:92939]
ENSSSCG00000004419	SLC16A10	1.56307	1.62186e-05	0.000406359	protein_coding	solute carrier family 16 member 10 [Source:VGNC Symbol;Acc:VGNC:103178]
ENSSSCG00000014880	AQP11	-1.25345	1.63276e-05	0.000408528	protein_coding	aquaporin 11 [Source:VGNC Symbol;Acc:VGNC:85430]
ENSSSCG00000033115	IFNAR1	1.50894	1.63811e-05	0.000409303	protein_coding	interferon alpha and beta receptor subunit 1 [Source:VGNC Symbol;Acc:VGNC:89037]
ENSSSCG00000034632	PDXP	-1.30759	1.69967e-05	0.000424101	protein_coding	pyridoxal phosphatase [Source:VGNC Symbol;Acc:VGNC:91293]
ENSSSCG00000047429	-	1.77651	1.72995e-05	0.000430018	lncRNA	-
ENSSSCG00000033750	-	-1.61223	1.73034e-05	0.000430018	protein_coding	-
ENSSSCG00000001914	LOXL1	-1.46029	1.73047e-05	0.000430018	protein_coding	lysyl oxidase like 1 [Source:VGNC Symbol;Acc:VGNC:89780]
ENSSSCG00000006016	EIF3H	1.11009	1.81526e-05	0.000449858	protein_coding	eukaryotic translation initiation factor 3 subunit H [Source:VGNC Symbol;Acc:VGNC:87620]
ENSSSCG00000005449	PTPN3	1.3147	1.82121e-05	0.000450686	protein_coding	protein tyrosine phosphatase non-receptor type 3 [Source:VGNC Symbol;Acc:VGNC:91980]
ENSSSCG00000013312	HIPK3	1.4942	1.82356e-05	0.000450686	protein_coding	homeodomain interacting protein kinase 3 [Source:VGNC Symbol;Acc:VGNC:88889]
ENSSSCG00000017926	SLC16A13	-1.42374	1.83484e-05	0.00045286	protein_coding	solute carrier family 16 member 13 [Source:VGNC Symbol;Acc:VGNC:92941]
ENSSSCG00000025560	PGLYRP2	-1.1421	1.85853e-05	0.000458085	protein_coding	peptidoglycan recognition protein 2 [Source:VGNC Symbol;Acc:VGNC:100323]
ENSSSCG00000035521	KLHL38	3.02211	1.88406e-05	0.000463748	protein_coding	kelch like family member 38 [Source:VGNC Symbol;Acc:VGNC:89531]
ENSSSCG00000003729	RNF125	1.66006	1.96371e-05	0.00048205	protein_coding	ring finger protein 125 [Source:VGNC Symbol;Acc:VGNC:92352]
ENSSSCG00000050566	-	-1.19432	1.98938e-05	0.000487692	lncRNA	-
ENSSSCG00000017095	SEMA5A	2.32255	1.9928e-05	0.000487873	protein_coding	semaphorin 5A [Source:VGNC Symbol;Acc:VGNC:92706]
ENSSSCG00000010327	POLR3A	1.01489	2.0057e-05	0.000490372	protein_coding	RNA polymerase III subunit A [Source:VGNC Symbol;Acc:VGNC:91654]
ENSSSCG00000033539	CRYBG2	-1.52672	2.01371e-05	0.000491669	protein_coding	crystallin beta-gamma domain containing 2 [Source:VGNC Symbol;Acc:VGNC:87019]
ENSSSCG00000022312	RHPN2	-1.02172	2.01736e-05	0.0004919	protein_coding	rhophilin Rho GTPase binding protein 2 [Source:VGNC Symbol;Acc:VGNC:98548]
ENSSSCG00000044841	-	1.39186	2.03409e-05	0.000495315	lncRNA	-
ENSSSCG00000016646	-	1.47985	2.04055e-05	0.000496225	protein_coding	interferon related developmental regulator 1 [Source:NCBI gene (formerly Entrezgene);Acc:493185]
ENSSSCG00000025592	TP63	-2.05502	2.05484e-05	0.000499034	protein_coding	tumor protein p63 [Source:VGNC Symbol;Acc:VGNC:94330]
ENSSSCG00000028969	SLC26A4	4.06541	2.06292e-05	0.00049989	protein_coding	solute carrier family 26 member 4 [Source:VGNC Symbol;Acc:VGNC:93029]
ENSSSCG00000006284	C1orf112	-1.03651	2.06387e-05	0.00049989	protein_coding	chromosome 4 C1orf112 homolog [Source:VGNC Symbol;Acc:VGNC:86028]
ENSSSCG00000032977	PPP1R3E	-1.27397	2.07493e-05	0.000501902	protein_coding	protein phosphatase 1 regulatory subunit 3E [Source:VGNC Symbol;Acc:VGNC:91738]
ENSSSCG00000015786	PRIMPOL	-1.30232	2.08048e-05	0.00050201	protein_coding	primase and DNA directed polymerase [Source:VGNC Symbol;Acc:VGNC:96133]
ENSSSCG00000035392	IGFBP2	1.20859	2.0809e-05	0.00050201	protein_coding	insulin like growth factor binding protein 2 [Source:NCBI gene (formerly Entrezgene);Acc:397064]
ENSSSCG00000023396	LIX1	3.71038	2.12094e-05	0.000510992	protein_coding	limb and CNS expressed 1 [Source:VGNC Symbol;Acc:VGNC:89743]
ENSSSCG00000031694	DIRAS2	2.58014	2.13615e-05	0.000513681	protein_coding	DIRAS family GTPase 2 [Source:VGNC Symbol;Acc:VGNC:87313]
ENSSSCG00000025981	SLC38A5	1.83871	2.13775e-05	0.000513681	protein_coding	solute carrier family 38 member 5 [Source:VGNC Symbol;Acc:VGNC:93097]
ENSSSCG00000034147	DTYMK	-1.1278	2.1605e-05	0.000518128	protein_coding	deoxythymidylate kinase [Source:VGNC Symbol;Acc:VGNC:96244]
ENSSSCG00000036700	-	1.26515	2.16195e-05	0.000518128	pseudogene	-
ENSSSCG00000017904	ENO3	-1.71016	2.23051e-05	0.000533153	protein_coding	enolase 3 [Source:VGNC Symbol;Acc:VGNC:87703]
ENSSSCG00000042397	-	-2.72076	2.27333e-05	0.000542676	lncRNA	-
novel.242	-	-4.59779	2.30145e-05	0.000547453	-	- && - && -
ENSSSCG00000038046	-	-4.03686	2.30446e-05	0.000547453	protein_coding	-
ENSSSCG00000000778	CPNE8	1.0889	2.30538e-05	0.000547453	protein_coding	copine 8 [Source:VGNC Symbol;Acc:VGNC:86955]
ENSSSCG00000028602	GTPBP4	1.02607	2.32014e-05	0.000550239	protein_coding	GTP binding protein 4 [Source:VGNC Symbol;Acc:VGNC:95968]
ENSSSCG00000002520	SLC25A29	1.60432	2.33819e-05	0.000553798	protein_coding	solute carrier family 25 member 29 [Source:VGNC Symbol;Acc:VGNC:93006]
ENSSSCG00000051650	-	4.17536	2.34928e-05	0.000555701	lncRNA	-
ENSSSCG00000034262	FIGN	-1.65785	2.36297e-05	0.000558213	protein_coding	fidgetin, microtubule severing factor [Source:VGNC Symbol;Acc:VGNC:95580]
ENSSSCG00000002669	CRISPLD2	1.9873	2.39411e-05	0.000564835	protein_coding	cysteine rich secretory protein LCCL domain containing 2 [Source:VGNC Symbol;Acc:VGNC:96958]
novel.111	-	-1.36546	2.46971e-05	0.000581917	-	- && Q86YF9.1 RecName: Full=Zinc finger protein DZIP1; AltName: Full=DAZ-interacting protein 1/2 && -
ENSSSCG00000012581	NXT2	-1.3514	2.48913e-05	0.000584222	protein_coding	nuclear transport factor 2 like export factor 2 [Source:VGNC Symbol;Acc:VGNC:91001]
ENSSSCG00000003086	-	-1.33133	2.49787e-05	0.000585518	protein_coding	apolipoprotein C2 [Source:NCBI gene (formerly Entrezgene);Acc:100381252]
ENSSSCG00000013302	CAT	-1.0494	2.55426e-05	0.000597966	protein_coding	catalase [Source:VGNC Symbol;Acc:VGNC:86208]
ENSSSCG00000006981	MICU3	1.79912	2.56043e-05	0.000598641	protein_coding	mitochondrial calcium uptake family member 3 [Source:VGNC Symbol;Acc:VGNC:96160]
ENSSSCG00000038701	EFNA2	-2.13253	2.62009e-05	0.000611017	protein_coding	ephrin A2 [Source:VGNC Symbol;Acc:VGNC:87573]
ENSSSCG00000040296	EHHADH	-1.0568	2.62828e-05	0.000612027	protein_coding	enoyl-CoA hydratase and 3-hydroxyacyl CoA dehydrogenase [Source:VGNC Symbol;Acc:VGNC:87600]
ENSSSCG00000015054	NNMT	2.40874	2.63114e-05	0.000612027	protein_coding	nicotinamide N-methyltransferase [Source:VGNC Symbol;Acc:VGNC:90805]
ENSSSCG00000037697	MGP	2.27568	2.64374e-05	0.000614172	protein_coding	matrix Gla protein [Source:VGNC Symbol;Acc:VGNC:90201]
novel.634	-	1.72795	2.65971e-05	0.000617093	-
ENSSSCG00000000707	SCNN1A	2.40218	2.68074e-05	0.00062039	protein_coding	sodium channel epithelial 1 subunit alpha [Source:VGNC Symbol;Acc:VGNC:92640]
ENSSSCG00000011928	CCDC80	-1.06778	2.75504e-05	0.000636775	protein_coding	coiled-coil domain containing 80 [Source:VGNC Symbol;Acc:VGNC:86315]
ENSSSCG00000002802	GINS3	-1.34745	2.8288e-05	0.000652166	protein_coding	GINS complex subunit 3 [Source:VGNC Symbol;Acc:VGNC:88452]
ENSSSCG00000045069	-	-1.28793	2.89446e-05	0.000666458	lncRNA	-
ENSSSCG00000017510	CACNB1	3.13465	2.93046e-05	0.000673044	protein_coding	calcium voltage-gated channel auxiliary subunit beta 1 [Source:VGNC Symbol;Acc:VGNC:97909]
ENSSSCG00000030518	PRSS33	2.91104	2.93647e-05	0.000673574	protein_coding	serine protease 33 [Source:VGNC Symbol;Acc:VGNC:91882]
ENSSSCG00000017258	FAM20A	1.18394	2.94375e-05	0.000674394	protein_coding	FAM20A golgi associated secretory pathway pseudokinase [Source:VGNC Symbol;Acc:VGNC:87949]
ENSSSCG00000035836	-	-1.20046	2.95298e-05	0.000675657	protein_coding	-
ENSSSCG00000005004	LRR1	-1.08016	3.01305e-05	0.000688535	protein_coding	leucine rich repeat protein 1 [Source:VGNC Symbol;Acc:VGNC:98076]
ENSSSCG00000035689	NEXMIF	3.96766	3.11095e-05	0.000708866	protein_coding	neurite extension and migration factor [Source:VGNC Symbol;Acc:VGNC:90703]
ENSSSCG00000049332	-	-1.62404	3.11371e-05	0.000708866	lncRNA	-
ENSSSCG00000009704	HMGB2	-1.55642	3.13925e-05	0.000713787	protein_coding	high mobility group box 2 [Source:VGNC Symbol;Acc:VGNC:88902]
ENSSSCG00000004245	FAM184A	-2.66742	3.15885e-05	0.000717348	protein_coding	family with sequence similarity 184 member A [Source:VGNC Symbol;Acc:VGNC:87937]
ENSSSCG00000007089	MGME1	-1.38368	3.16992e-05	0.000718963	protein_coding	mitochondrial genome maintenance exonuclease 1 [Source:HGNC Symbol;Acc:HGNC:16205]
ENSSSCG00000021966	TOPBP1	-1.24383	3.18608e-05	0.000721728	protein_coding	DNA topoisomerase II binding protein 1 [Source:VGNC Symbol;Acc:VGNC:94315]
ENSSSCG00000016328	RAB17	-2.03591	3.22368e-05	0.000728433	protein_coding	RAB17, member RAS onco family [Source:VGNC Symbol;Acc:VGNC:98240]
novel.552	-	3.50539	3.22928e-05	0.000728791	-	- && - && -
ENSSSCG00000029393	CENPJ	-1.41719	3.2482e-05	0.000732153	protein_coding	centromere protein J [Source:VGNC Symbol;Acc:VGNC:86550]
ENSSSCG00000039395	GAS2L2	2.15019	3.2611e-05	0.00073415	protein_coding	growth arrest specific 2 like 2 [Source:VGNC Symbol;Acc:VGNC:88356]
ENSSSCG00000030005	LGALSL	1.43739	3.2663e-05	0.000734413	protein_coding	galectin like [Source:VGNC Symbol;Acc:VGNC:89698]
ENSSSCG00000001549	FKBP5	1.9337	3.30774e-05	0.000742813	protein_coding	FKBP prolyl isomerase 5 [Source:VGNC Symbol;Acc:VGNC:88148]
ENSSSCG00000044919	-	-5.51342	3.32144e-05	0.000744969	lncRNA	-
ENSSSCG00000017379	ETV4	-1.39483	3.3681e-05	0.000753576	protein_coding	ETS variant transcription factor 4 [Source:VGNC Symbol;Acc:VGNC:87813]
ENSSSCG00000032213	DBI	-1.31955	3.38704e-05	0.000756883	protein_coding	diazepam binding inhibitor, acyl-CoA binding protein [Source:HGNC Symbol;Acc:HGNC:2690]
ENSSSCG00000013893	ARRDC2	1.36988	3.44826e-05	0.000769618	protein_coding	arrestin domain containing 2 [Source:VGNC Symbol;Acc:VGNC:85545]
ENSSSCG00000010186	URB2	1.6941	3.53178e-05	0.000785163	protein_coding	URB2 ribosome biosis homolog [Source:VGNC Symbol;Acc:VGNC:96772]
ENSSSCG00000032536	B3GNT8	1.77663	3.54004e-05	0.000785163	protein_coding	UDP-GlcNAc:betaGal beta-1,3-N-acetylglucosaminyltransferase 8 [Source:VGNC Symbol;Acc:VGNC:85727]
ENSSSCG00000004503	LOXHD1	-2.54629	3.54224e-05	0.000785163	protein_coding	lipoxygenase homology domains 1 [Source:VGNC Symbol;Acc:VGNC:89779]
ENSSSCG00000022192	NCAPD3	-1.19656	3.57198e-05	0.000789513	protein_coding	non-SMC condensin II complex subunit D3 [Source:VGNC Symbol;Acc:VGNC:90598]
novel.144	-	-6.07748	3.57212e-05	0.000789513	-	- && - && -
ENSSSCG00000009631	PEBP4	-1.61571	3.57775e-05	0.000789798	protein_coding	phosphatidylethanolamine binding protein 4 [Source:VGNC Symbol;Acc:VGNC:91303]
ENSSSCG00000006106	CDH17	-2.08116	3.65869e-05	0.000806685	protein_coding	cadherin 17 [Source:VGNC Symbol;Acc:VGNC:86480]
ENSSSCG00000024261	CBX2	-1.47151	3.6639e-05	0.000806856	protein_coding	chromobox 2 [Source:VGNC Symbol;Acc:VGNC:86230]
ENSSSCG00000034015	XIRP1	5.90788	3.76229e-05	0.000827522	pseudogene	xin actin binding repeat containing 1 [Source:NCBI gene (formerly Entrezgene);Acc:100134978]
ENSSSCG00000016313	HJURP	-1.87023	3.78253e-05	0.000830764	protein_coding	Holliday junction recognition protein [Source:VGNC Symbol;Acc:VGNC:96081]
ENSSSCG00000024626	TNFAIP1	1.00998	3.78616e-05	0.000830764	protein_coding	TNF alpha induced protein 1 [Source:VGNC Symbol;Acc:VGNC:94250]
ENSSSCG00000047365	-	3.12212	3.84166e-05	0.000840913	lncRNA	-
ENSSSCG00000001989	CIDEB	-1.06966	3.88893e-05	0.000849656	protein_coding	cell death inducing DFFA like effector b [Source:VGNC Symbol;Acc:VGNC:86699]
ENSSSCG00000008282	WDR54	-2.42776	3.89095e-05	0.000849656	protein_coding	WD repeat domain 54 [Source:VGNC Symbol;Acc:VGNC:94928]
ENSSSCG00000041387	-	6.55585	3.96613e-05	0.000865035	lncRNA	-
ENSSSCG00000046312	-	-4.19998	3.97493e-05	0.000865422	lncRNA	-
ENSSSCG00000012157	PHKA2	-1.09078	3.98493e-05	0.00086602	protein_coding	phosphorylase kinase regulatory subunit alpha 2 [Source:VGNC Symbol;Acc:VGNC:91394]
ENSSSCG00000004781	PAK6	-2.29965	4.00634e-05	0.000869635	protein_coding	p21 (RAC1) activated kinase 6 [Source:VGNC Symbol;Acc:VGNC:103144]
ENSSSCG00000002004	PSME2	-1.90545	4.02459e-05	0.000872555	protein_coding	proteasome activator subunit 2 [Source:NCBI gene (formerly Entrezgene);Acc:397522]
ENSSSCG00000023176	TROAP	-3.02713	4.05087e-05	0.000877206	protein_coding	trophinin associated protein [Source:VGNC Symbol;Acc:VGNC:94458]
ENSSSCG00000035600	DNAJC12	2.20897	4.08971e-05	0.000884563	protein_coding	DnaJ heat shock protein family (Hsp40) member C12 [Source:VGNC Symbol;Acc:VGNC:96680]
ENSSSCG00000045983	-	-2.77091	4.11742e-05	0.000888444	lncRNA	-
ENSSSCG00000001033	SLC35B3	1.04195	4.14511e-05	0.000892618	protein_coding	solute carrier family 35 member B3 [Source:VGNC Symbol;Acc:VGNC:93073]
ENSSSCG00000023627	-	-3.48297	4.14658e-05	0.000892618	lncRNA	-
ENSSSCG00000021998	-	-1.51879	4.15553e-05	0.000893488	protein_coding	solute carrier organic anion transporter family member 1B3 [Source:NCBI gene (formerly Entrezgene);Acc:100620829]
ENSSSCG00000016959	MARVELD2	1.89031	4.20964e-05	0.000901924	protein_coding	MARVEL domain containing 2 [Source:VGNC Symbol;Acc:VGNC:90029]
ENSSSCG00000008284	-	-1.7171	4.27276e-05	0.00091437	protein_coding	-
ENSSSCG00000010543	ABCC2	-1.44141	4.31329e-05	0.000920876	protein_coding	ATP binding cassette subfamily C member 2 [Source:VGNC Symbol;Acc:VGNC:84956]
ENSSSCG00000031082	ATP13A2	-1.43996	4.58827e-05	0.000975897	protein_coding	ATPase cation transporting 13A2 [Source:VGNC Symbol;Acc:VGNC:85638]
ENSSSCG00000017181	-	-1.47856	4.59246e-05	0.000975897	protein_coding	cytoglobin [Source:VGNC Symbol;Acc:VGNC:87128]
novel.683	-	-4.76545	4.61157e-05	0.000978816	-	- && - && -
ENSSSCG00000021586	ZHX2	1.07802	4.61855e-05	0.000979153	protein_coding	zinc fingers and homeoboxes 2 [Source:VGNC Symbol;Acc:VGNC:95165]
ENSSSCG00000012994	TIGD3	-2.87405	4.62572e-05	0.000979532	protein_coding	tigger transposable element derived 3 [Source:VGNC Symbol;Acc:VGNC:93982]
ENSSSCG00000011186	COL6A5	-2.43937	4.72209e-05	0.000996736	protein_coding	collagen type VI alpha 5 chain [Source:VGNC Symbol;Acc:VGNC:86879]
ENSSSCG00000026360	CLGN	2.88381	4.7692e-05	0.00100524	protein_coding	calmegin [Source:VGNC Symbol;Acc:VGNC:86759]
ENSSSCG00000009622	POLR3D	1.10829	4.80596e-05	0.00101181	protein_coding	RNA polymerase III subunit D [Source:VGNC Symbol;Acc:VGNC:91656]
ENSSSCG00000015784	ACSL1	-1.59462	4.83562e-05	0.00101688	protein_coding	acyl-CoA synthetase long chain family member 1 [Source:VGNC Symbol;Acc:VGNC:96294]
ENSSSCG00000010176	C1orf131	1.10934	4.84142e-05	0.00101692	protein_coding	chromosome 14 C1orf131 homolog [Source:VGNC Symbol;Acc:VGNC:85946]
ENSSSCG00000001252	UBD	-2.15589	4.89457e-05	0.0010263	protein_coding	ubiquitin D [Source:NCBI gene (formerly Entrezgene);Acc:100294688]
ENSSSCG00000001478	BMP5	-1.26651	4.90298e-05	0.0010263	protein_coding	bone morphotic protein 5 [Source:VGNC Symbol;Acc:VGNC:85844]
ENSSSCG00000011912	QTRT2	1.07249	4.90925e-05	0.00102643	protein_coding	queuine tRNA-ribosyltransferase accessory subunit 2 [Source:VGNC Symbol;Acc:VGNC:92036]
novel.24	-	-1.60999	4.98985e-05	0.00104208	-	- && - && -
ENSSSCG00000049004	-	-4.68128	5.0006e-05	0.00104313	pseudogene	-
ENSSSCG00000017251	SOX9	-1.20928	5.02407e-05	0.00104665	protein_coding	SRY-box transcription factor 9 [Source:VGNC Symbol;Acc:VGNC:99053]
ENSSSCG00000044454	-	-2.58754	5.02898e-05	0.00104665	lncRNA	-
ENSSSCG00000003302	-	-2.42567	5.04401e-05	0.00104858	protein_coding	transmembrane protein 86B [Source:VGNC Symbol;Acc:VGNC:94211]
ENSSSCG00000008973	NAAA	-1.79491	5.05282e-05	0.00104921	protein_coding	N-acylethanolamine acid amidase [Source:VGNC Symbol;Acc:VGNC:90556]
ENSSSCG00000022083	ANKS1B	1.60211	5.10231e-05	0.00105828	protein_coding	ankyrin repeat and sterile alpha motif domain containing 1B [Source:VGNC Symbol;Acc:VGNC:103214]
ENSSSCG00000005651	ODF2	-1.00392	5.12693e-05	0.00106217	protein_coding	outer dense fiber of sperm tails 2 [Source:VGNC Symbol;Acc:VGNC:91017]
ENSSSCG00000045128	-	1.16814	5.20073e-05	0.00107624	lncRNA	-
ENSSSCG00000016792	RETREG1	1.63284	5.21659e-05	0.00107829	protein_coding	reticulophagy regulator 1 [Source:VGNC Symbol;Acc:VGNC:92223]
ENSSSCG00000000693	NCAPD2	-1.69247	5.27794e-05	0.00108974	protein_coding	non-SMC condensin I complex subunit D2 [Source:VGNC Symbol;Acc:VGNC:90597]
ENSSSCG00000037015	SESN3	-1.33696	5.30139e-05	0.00109334	protein_coding	sestrin 3 [Source:VGNC Symbol;Acc:VGNC:92755]
ENSSSCG00000041142	-	1.89631	5.35773e-05	0.00110246	protein_coding	-
ENSSSCG00000017403	STAT3	1.41499	5.44363e-05	0.00111887	protein_coding	signal transducer and activator of transcription 3 [Source:VGNC Symbol;Acc:VGNC:93540]
ENSSSCG00000008312	DYSF	-2.06346	5.61052e-05	0.00115057	protein_coding	dysferlin [Source:VGNC Symbol;Acc:VGNC:87509]
ENSSSCG00000046640	OAS1	-2.76088	5.64517e-05	0.00115596	protein_coding	2'-5'-oligoadenylate synthetase 1 [Source:HGNC Symbol;Acc:HGNC:8086]
ENSSSCG00000032367	CEBPD	1.42962	5.65846e-05	0.00115649	protein_coding	CCAAT enhancer binding protein delta [Source:VGNC Symbol;Acc:VGNC:86532]
ENSSSCG00000022331	-	2.24026	5.66957e-05	0.00115746	protein_coding	fibroblast growth factor 13 [Source:VGNC Symbol;Acc:VGNC:88103]
ENSSSCG00000031154	ACKR2	1.78827	5.69433e-05	0.00116089	protein_coding	atypical chemokine receptor 2 [Source:VGNC Symbol;Acc:VGNC:85012]
ENSSSCG00000039860	-	-1.92537	5.70206e-05	0.00116089	protein_coding	-
ENSSSCG00000023915	SLC2A4	2.56705	5.75594e-05	0.00116984	protein_coding	solute carrier family 2 member 4 [Source:VGNC Symbol;Acc:VGNC:93049]
ENSSSCG00000012427	-	1.07429	5.85902e-05	0.00118813	protein_coding	-
ENSSSCG00000016156	ACADL	-1.25434	5.90075e-05	0.00119511	protein_coding	acyl-CoA dehydrogenase long chain [Source:VGNC Symbol;Acc:VGNC:96475]
ENSSSCG00000049500	-	5.02325	5.90659e-05	0.00119511	lncRNA	-
ENSSSCG00000034639	MGAM	-1.44541	5.94105e-05	0.00120075	protein_coding	maltase-glucoamylase [Source:VGNC Symbol;Acc:VGNC:90196]
ENSSSCG00000038491	MEX3B	-1.77803	5.98534e-05	0.00120836	protein_coding	mex-3 RNA binding family member B [Source:VGNC Symbol;Acc:VGNC:90169]
ENSSSCG00000040554	COL9A3	-1.3102	6.05527e-05	0.00121977	protein_coding	collagen type IX alpha 3 chain [Source:HGNC Symbol;Acc:HGNC:2219]
ENSSSCG00000035934	TXNDC16	-1.19133	6.19888e-05	0.00124732	protein_coding	thioredoxin domain containing 16 [Source:VGNC Symbol;Acc:VGNC:94606]
ENSSSCG00000008187	CRACDL	1.87589	6.27837e-05	0.00126192	protein_coding	CRACD like [Source:VGNC Symbol;Acc:VGNC:89441]
ENSSSCG00000025038	KCNJ13	-2.21628	6.3155e-05	0.00126749	protein_coding	potassium inwardly rectifying channel subfamily J member 13 [Source:VGNC Symbol;Acc:VGNC:96389]
novel.527	-	-3.30619	6.32001e-05	0.00126749	-	- && - && -
ENSSSCG00000003225	-	-2.23151	6.37709e-05	0.00127752	protein_coding	CEA cell adhesion molecule 18 [Source:VGNC Symbol;Acc:VGNC:86530]
ENSSSCG00000017257	ABCA9	-1.3956	6.63699e-05	0.00132667	protein_coding	ATP binding cassette subfamily A member 9 [Source:HGNC Symbol;Acc:HGNC:39]
ENSSSCG00000032946	-	-1.89238	6.66195e-05	0.0013302	protein_coding	-
ENSSSCG00000015862	LIMS2	-1.00469	6.73492e-05	0.00134329	protein_coding	LIM zinc finger domain containing 2 [Source:VGNC Symbol;Acc:VGNC:95731]
ENSSSCG00000006911	TGFBR3	1.47425	6.76731e-05	0.00134827	protein_coding	transforming growth factor beta receptor 3 [Source:VGNC Symbol;Acc:VGNC:93932]
ENSSSCG00000026169	MFSD12	-1.45455	6.89749e-05	0.00136858	protein_coding	major facilitator superfamily domain containing 12 [Source:VGNC Symbol;Acc:VGNC:90185]
ENSSSCG00000036452	LRRC17	-2.6115	6.89935e-05	0.00136858	protein_coding	leucine rich repeat containing 17 [Source:VGNC Symbol;Acc:VGNC:89828]
ENSSSCG00000000892	HAL	2.13844	7.10058e-05	0.00140544	protein_coding	histidine ammonia-lyase [Source:VGNC Symbol;Acc:VGNC:88775]
ENSSSCG00000006717	PHGDH	-2.26987	7.22887e-05	0.00142927	protein_coding	phosphoglycerate dehydrogenase [Source:VGNC Symbol;Acc:VGNC:98184]
ENSSSCG00000002887	MAG	-1.84881	7.26841e-05	0.00143387	protein_coding	myelin associated glycoprotein [Source:VGNC Symbol;Acc:VGNC:89950]
ENSSSCG00000042625	-	1.37573	7.27577e-05	0.00143387	lncRNA	-
ENSSSCG00000004133	FUCA2	-1.30738	7.29163e-05	0.00143544	protein_coding	alpha-L-fucosidase 2 [Source:VGNC Symbol;Acc:VGNC:88263]
ENSSSCG00000003148	DBP	-1.34365	7.31849e-05	0.00143917	protein_coding	D-box binding PAR bZIP transcription factor [Source:VGNC Symbol;Acc:VGNC:87167]
ENSSSCG00000007586	FSCN1	-1.92161	7.33906e-05	0.00144166	protein_coding	fascin actin-bundling protein 1 [Source:VGNC Symbol;Acc:VGNC:88248]
ENSSSCG00000014972	CCDC82	-1.13266	7.49247e-05	0.00146862	protein_coding	coiled-coil domain containing 82 [Source:VGNC Symbol;Acc:VGNC:86317]
ENSSSCG00000042392	-	6.01914	7.50943e-05	0.00147036	lncRNA	-
ENSSSCG00000006035	ANGPT1	-1.71161	7.5667e-05	0.00147671	protein_coding	angiopoietin 1 [Source:VGNC Symbol;Acc:VGNC:98732]
ENSSSCG00000003882	SLC5A9	-3.44772	7.57434e-05	0.00147671	protein_coding	solute carrier family 5 member 9 [Source:VGNC Symbol;Acc:VGNC:93149]
ENSSSCG00000040715	NXPH2	-3.94722	7.61464e-05	0.00148298	protein_coding	neurexophilin 2 [Source:VGNC Symbol;Acc:VGNC:96460]
ENSSSCG00000015477	CHIT1	4.76158	7.6273e-05	0.00148386	protein_coding	chitinase 1 [Source:VGNC Symbol;Acc:VGNC:86645]
ENSSSCG00000014670	TRIM22	-2.75758	7.65288e-05	0.00148724	protein_coding	tripartite motif containing 22 [Source:HGNC Symbol;Acc:HGNC:16379]
ENSSSCG00000015570	IVNS1ABP	1.1424	7.68097e-05	0.00149111	protein_coding	influenza virus NS1A binding protein [Source:NCBI gene (formerly Entrezgene);Acc:100302027]
novel.81	-	1.36521	7.70243e-05	0.00149368	-	- && - && -
ENSSSCG00000008949	AFP	-1.2694	7.71082e-05	0.00149371	protein_coding	alpha fetoprotein [Source:VGNC Symbol;Acc:VGNC:85172]
ENSSSCG00000029710	GCNT4	2.0185	7.7394e-05	0.00149697	protein_coding	glucosaminyl (N-acetyl) transferase 4 [Source:VGNC Symbol;Acc:VGNC:96616]
ENSSSCG00000015657	PIGR	-2.11956	7.74783e-05	0.00149697	protein_coding	polymeric immunoglobulin receptor [Source:NCBI gene (formerly Entrezgene);Acc:397315]
ENSSSCG00000006140	CA2	-1.59925	7.75233e-05	0.00149697	protein_coding	carbonic anhydrase 2 [Source:VGNC Symbol;Acc:VGNC:98746]
ENSSSCG00000028695	-	-2.45711	7.80979e-05	0.00150647	lncRNA	-
ENSSSCG00000036684	TTPAL	1.37258	7.8626e-05	0.00151505	protein_coding	alpha tocopherol transfer protein like [Source:VGNC Symbol;Acc:VGNC:95742]
ENSSSCG00000003128	LIG1	-1.33301	7.90118e-05	0.00151927	protein_coding	DNA ligase 1 [Source:VGNC Symbol;Acc:VGNC:89720]
ENSSSCG00000035664	ZBTB45	-1.20906	8.00431e-05	0.00153747	protein_coding	zinc finger and BTB domain containing 45 [Source:VGNC Symbol;Acc:VGNC:95077]
ENSSSCG00000041289	IL10RB	1.35502	8.06026e-05	0.00154658	protein_coding	interleukin 10 receptor subunit beta [Source:NCBI gene (formerly Entrezgene);Acc:396657]
novel.559	-	-1.79593	8.08395e-05	0.0015495	-
ENSSSCG00000017471	CDC6	-3.93535	8.22973e-05	0.00157082	protein_coding	cell division cycle 6 [Source:VGNC Symbol;Acc:VGNC:86464]
ENSSSCG00000011625	CHST13	-1.88134	8.2402e-05	0.00157117	protein_coding	carbohydrate sulfotransferase 13 [Source:VGNC Symbol;Acc:VGNC:86676]
ENSSSCG00000007451	SLC2A10	-1.75825	8.25286e-05	0.00157193	protein_coding	solute carrier family 2 member 10 [Source:VGNC Symbol;Acc:VGNC:95585]
ENSSSCG00000013425	MISP	1.84657	8.36402e-05	0.00159144	protein_coding	mitotic spindle positioning [Source:VGNC Symbol;Acc:VGNC:90241]
ENSSSCG00000001510	KIFC1	-2.45454	8.60083e-05	0.00163138	protein_coding	kinesin family member C1 [Source:VGNC Symbol;Acc:VGNC:89477]
ENSSSCG00000009349	RFC3	-1.30875	8.70231e-05	0.00164891	protein_coding	replication factor C subunit 3 [Source:VGNC Symbol;Acc:VGNC:92233]
ENSSSCG00000033178	-	-1.6606	8.71489e-05	0.00164957	protein_coding	HAUS augmin like complex subunit 4 [Source:NCBI gene (formerly Entrezgene);Acc:100626075]
novel.439	-	1.69107	8.75524e-05	0.00165428	-	- && - && -
ENSSSCG00000011795	IGF2BP2	1.34866	8.84191e-05	0.00166841	protein_coding	insulin like growth factor 2 mRNA binding protein 2 [Source:VGNC Symbol;Acc:VGNC:89055]
ENSSSCG00000049129	-	-2.26294	8.96722e-05	0.00168855	lncRNA	-
ENSSSCG00000000035	TTLL1	-1.47112	9.01328e-05	0.00169547	protein_coding	tubulin tyrosine ligase like 1 [Source:VGNC Symbol;Acc:VGNC:94566]
ENSSSCG00000016835	SKP2	-1.24292	9.1226e-05	0.00171426	protein_coding	S-phase kinase associated protein 2 [Source:VGNC Symbol;Acc:VGNC:92907]
ENSSSCG00000014965	ENDOD1	2.14037	9.16287e-05	0.00172005	protein_coding	endonuclease domain containing 1 [Source:VGNC Symbol;Acc:VGNC:87697]
ENSSSCG00000031669	DOLPP1	-1.04041	9.19494e-05	0.00172429	protein_coding	dolichyldiphosphatase 1 [Source:VGNC Symbol;Acc:VGNC:87407]
ENSSSCG00000024206	CPPED1	-1.07642	9.38786e-05	0.00175684	protein_coding	calcineurin like phosphoesterase domain containing 1 [Source:VGNC Symbol;Acc:VGNC:86957]
ENSSSCG00000032284	CCND3	1.01808	9.40659e-05	0.00175854	protein_coding	cyclin D3 [Source:VGNC Symbol;Acc:VGNC:86353]
ENSSSCG00000009335	B3GLCT	-1.13563	9.76532e-05	0.00181627	protein_coding	beta 3-glucosyltransferase [Source:VGNC Symbol;Acc:VGNC:85722]
ENSSSCG00000040850	GPR17	-1.3576	9.84667e-05	0.00182896	protein_coding	G protein-coupled receptor 17 [Source:VGNC Symbol;Acc:VGNC:96332]
ENSSSCG00000010703	HTRA1	-1.20333	9.86516e-05	0.00182896	protein_coding	HtrA serine peptidase 1 [Source:HGNC Symbol;Acc:HGNC:9476]
ENSSSCG00000003931	KIF2C	-3.65815	0.000100139	0.00185268	protein_coding	kinesin family member 2C [Source:VGNC Symbol;Acc:VGNC:89469]
ENSSSCG00000032653	F11	-1.36017	0.000100335	0.00185268	protein_coding	coagulation factor XI [Source:VGNC Symbol;Acc:VGNC:96293]
ENSSSCG00000043800	-	-3.48853	0.000100425	0.00185268	lncRNA	-
ENSSSCG00000028944	-	-2.26168	0.000100672	0.0018552	protein_coding	-
ENSSSCG00000011555	RPUSD3	-1.2613	0.000100819	0.0018552	protein_coding	RNA pseudouridine synthase D3 [Source:VGNC Symbol;Acc:VGNC:92452]
ENSSSCG00000009517	GPR183	1.89752	0.000100868	0.0018552	protein_coding	G protein-coupled receptor 183 [Source:VGNC Symbol;Acc:VGNC:88623]
ENSSSCG00000015650	MAPKAPK2	1.46783	0.000101539	0.00186566	protein_coding	MAPK activated protein kinase 2 [Source:VGNC Symbol;Acc:VGNC:90011]
ENSSSCG00000049534	-	-1.26503	0.000102183	0.00187558	lncRNA	-
ENSSSCG00000003331	TNFRSF4	-4.7688	0.000102617	0.00188166	protein_coding	TNF receptor superfamily member 4 [Source:VGNC Symbol;Acc:VGNC:94267]
ENSSSCG00000012335	FGD1	-1.04149	0.00010481	0.00191993	protein_coding	FYVE, RhoGEF and PH domain containing 1 [Source:VGNC Symbol;Acc:VGNC:88094]
ENSSSCG00000046229	-	2.01849	0.000104918	0.00191999	lncRNA	-
ENSSSCG00000003705	CABLES1	-1.38667	0.000105259	0.00192429	protein_coding	Cdk5 and Abl enzyme substrate 1 [Source:VGNC Symbol;Acc:VGNC:86109]
ENSSSCG00000015814	-	1.55447	0.000106202	0.00193568	protein_coding	-
ENSSSCG00000032669	-	-5.2624	0.000106337	0.00193621	protein_coding	-
novel.202	-	7.42327	0.000106458	0.00193647	-	- && - && -
ENSSSCG00000002803	CCDC113	1.52247	0.000106615	0.0019367	protein_coding	coiled-coil domain containing 113 [Source:VGNC Symbol;Acc:VGNC:86247]
ENSSSCG00000048237	-	1.74307	0.000106684	0.0019367	protein_coding	-
ENSSSCG00000029352	CCNL1	1.22944	0.000107517	0.00194917	protein_coding	cyclin L1 [Source:VGNC Symbol;Acc:VGNC:86363]
ENSSSCG00000001203	ZSCAN9	2.61307	0.000107585	0.00194917	protein_coding	zinc finger and SCAN domain containing 9 [Source:VGNC Symbol;Acc:VGNC:95332]
ENSSSCG00000003146	NTN5	-1.13498	0.000107928	0.00195344	protein_coding	netrin 5 [Source:VGNC Symbol;Acc:VGNC:90934]
ENSSSCG00000049857	-	-5.5433	0.000108919	0.00196941	lncRNA	-
ENSSSCG00000010093	SERPIND1	-1.19368	0.000109256	0.00197355	protein_coding	serpin family D member 1 [Source:VGNC Symbol;Acc:VGNC:92741]
ENSSSCG00000016635	CAV2	-1.43215	0.000110056	0.00197976	protein_coding	caveolin 2 [Source:NCBI gene (formerly Entrezgene);Acc:100125375]
novel.382	-	1.7874	0.000110142	0.00197976	-	- && - && -
ENSSSCG00000005083	DHRS7	-1.6953	0.000110202	0.00197976	protein_coding	dehydrogenase/reductase 7 [Source:VGNC Symbol;Acc:VGNC:87283]
ENSSSCG00000008488	-	-1.24928	0.000110215	0.00197976	protein_coding	regulator of microtubule dynamics 2 [Source:VGNC Symbol;Acc:VGNC:92332]
ENSSSCG00000016085	-	-1.6365	0.000110253	0.00197976	protein_coding	-
ENSSSCG00000038290	RNF182	4.34379	0.000111257	0.00199386	protein_coding	ring finger protein 182 [Source:VGNC Symbol;Acc:VGNC:92372]
ENSSSCG00000006874	PALMD	-1.39655	0.000111586	0.00199779	protein_coding	palmdelphin [Source:VGNC Symbol;Acc:VGNC:91162]
ENSSSCG00000022774	NOP53	1.00643	0.00011393	0.00203775	protein_coding	NOP53 ribosome biosis factor [Source:VGNC Symbol;Acc:VGNC:90821]
ENSSSCG00000027854	HSD17B6	-3.42059	0.000114125	0.00203923	protein_coding	hydroxysteroid 17-beta dehydrogenase 6 [Source:VGNC Symbol;Acc:VGNC:103289]
ENSSSCG00000025703	REV3L	1.02707	0.000118017	0.00210587	protein_coding	REV3 like, DNA directed polymerase zeta catalytic subunit [Source:VGNC Symbol;Acc:VGNC:92226]
novel.649	-	3.42959	0.000118202	0.00210587	-	- && - && -
ENSSSCG00000010039	SLC5A4	1.82907	0.000118509	0.00210928	protein_coding	solute carrier family 5 member 4 [Source:NCBI gene (formerly Entrezgene);Acc:397376]
ENSSSCG00000017497	ERBB2	1.03305	0.000118859	0.00211343	protein_coding	erb-b2 receptor tyrosine kinase 2 [Source:VGNC Symbol;Acc:VGNC:87759]
ENSSSCG00000028794	-	1.00267	0.000121202	0.0021467	protein_coding	branched chain keto acid dehydrogenase E1 subunit alpha [Source:NCBI gene (formerly Entrezgene);Acc:100142666]
ENSSSCG00000034572	-	-1.15967	0.000121326	0.00214681	protein_coding	-
ENSSSCG00000011277	CCK	2.09086	0.000121466	0.0021472	protein_coding	cholecystokinin [Source:VGNC Symbol;Acc:VGNC:86334]
ENSSSCG00000035952	TGFB1I1	-1.30911	0.000123032	0.00217278	protein_coding	transforming growth factor beta 1 induced transcript 1 [Source:VGNC Symbol;Acc:VGNC:93929]
ENSSSCG00000014171	ERAP1	-1.18152	0.000123383	0.00217685	protein_coding	endoplasmic reticulum aminopeptidase 1 [Source:VGNC Symbol;Acc:VGNC:87757]
ENSSSCG00000026516	EPHB3	1.1323	0.000123922	0.00218214	protein_coding	EPH receptor B3 [Source:VGNC Symbol;Acc:VGNC:87738]
ENSSSCG00000015799	KLKB1	-1.21298	0.000124603	0.002192	protein_coding	kallikrein B1 [Source:VGNC Symbol;Acc:VGNC:96397]
ENSSSCG00000002747	PMFBP1	-4.17895	0.000125876	0.00221225	protein_coding	polyamine modulated factor 1 binding protein 1 [Source:VGNC Symbol;Acc:VGNC:91588]
ENSSSCG00000031706	-	1.18849	0.000126691	0.00222189	protein_coding	-
ENSSSCG00000016983	STC2	1.91545	0.00012679	0.00222189	protein_coding	stanniocalcin 2 [Source:VGNC Symbol;Acc:VGNC:93543]
ENSSSCG00000012236	OTC	-1.37299	0.000127724	0.00223395	protein_coding	ornithine transcarbamylase [Source:NCBI gene (formerly Entrezgene);Acc:397438]
ENSSSCG00000016794	MYO10	-1.29171	0.000131314	0.00228574	protein_coding	myosin X [Source:VGNC Symbol;Acc:VGNC:90522]
ENSSSCG00000002428	TTC8	-1.28296	0.000131441	0.00228577	protein_coding	tetratricopeptide repeat domain 8 [Source:VGNC Symbol;Acc:VGNC:94559]
ENSSSCG00000026326	CCNF	-3.54662	0.000131687	0.00228786	protein_coding	cyclin F [Source:VGNC Symbol;Acc:VGNC:86356]
ENSSSCG00000036785	MTMR7	2.50114	0.000132288	0.00229611	protein_coding	myotubularin related protein 7 [Source:HGNC Symbol;Acc:HGNC:7454]
ENSSSCG00000007739	GUSB	-1.02276	0.000133537	0.0023136	protein_coding	glucuronidase beta [Source:NCBI gene (formerly Entrezgene);Acc:100144519]
ENSSSCG00000005047	CDKN3	-1.5692	0.00013355	0.0023136	protein_coding	cyclin dependent kinase inhibitor 3 [Source:VGNC Symbol;Acc:VGNC:86517]
ENSSSCG00000050204	-	3.49504	0.000136339	0.0023555	lncRNA	-
ENSSSCG00000038162	CCL21	-1.90198	0.000136391	0.0023555	protein_coding	C-C motif chemokine ligand 21 [Source:VGNC Symbol;Acc:VGNC:95485]
novel.865	-	3.72946	0.000136487	0.0023555	-	- && - && -
ENSSSCG00000000194	-	-1.12706	0.000138015	0.00237961	protein_coding	-
ENSSSCG00000045657	-	-2.28217	0.000138274	0.00238182	lncRNA	-
ENSSSCG00000039926	-	-2.85897	0.000138877	0.00238994	protein_coding	-
ENSSSCG00000007423	UBE2C	-2.55038	0.000140383	0.00240903	protein_coding	ubiquitin conjugating enzyme E2 C [Source:VGNC Symbol;Acc:VGNC:98390]
ENSSSCG00000016957	CD180	-2.0115	0.000141353	0.00242198	protein_coding	CD180 molecule [Source:VGNC Symbol;Acc:VGNC:86392]
ENSSSCG00000044421	-	-4.08467	0.00014231	0.0024328	lncRNA	-
ENSSSCG00000042889	-	-1.27316	0.000142384	0.0024328	lncRNA	-
ENSSSCG00000048502	-	-1.67786	0.000142437	0.0024328	pseudogene	-
ENSSSCG00000046937	-	-2.05468	0.000142828	0.00243718	protein_coding	-
ENSSSCG00000027052	PEX11A	-1.10008	0.000143309	0.0024431	protein_coding	peroxisomal biosis factor 11 alpha [Source:VGNC Symbol;Acc:VGNC:91321]
ENSSSCG00000035344	UBE2S	-1.35141	0.000145878	0.00248225	protein_coding	ubiquitin conjugating enzyme E2 S [Source:VGNC Symbol;Acc:VGNC:94651]
ENSSSCG00000048624	-	-2.65773	0.000146121	0.00248407	pseudogene	-
ENSSSCG00000013072	FADS2	-1.82577	0.000146676	0.00249116	protein_coding	fatty acid desaturase 2 [Source:VGNC Symbol;Acc:VGNC:87876]
ENSSSCG00000046265	-	2.11102	0.000147164	0.00249713	lncRNA	-
ENSSSCG00000023141	RNLS	-1.73628	0.00014741	0.00249897	protein_coding	renalase, FAD dependent amine oxidase [Source:VGNC Symbol;Acc:VGNC:92401]
ENSSSCG00000011979	GPR15	1.01847	0.000147662	0.00250091	protein_coding	G protein-coupled receptor 15 [Source:VGNC Symbol;Acc:VGNC:88606]
ENSSSCG00000024396	NOVA1	-1.22367	0.000147811	0.0025011	protein_coding	NOVA alternative splicing regulator 1 [Source:VGNC Symbol;Acc:VGNC:90827]
ENSSSCG00000021591	RBM3	2.13782	0.000148522	0.0025108	protein_coding	RNA binding motif protein 3 [Source:NCBI gene (formerly Entrezgene);Acc:100627807]
novel.310	-	-3.18011	0.00014891	0.00251264	-
ENSSSCG00000005610	SLC2A8	-1.44486	0.000148925	0.00251264	protein_coding	solute carrier family 2 member 8 [Source:VGNC Symbol;Acc:VGNC:93053]
ENSSSCG00000005533	PTGS1	-1.74961	0.000149599	0.00251963	protein_coding	prostaglandin-endoperoxide synthase 1 [Source:VGNC Symbol;Acc:VGNC:91958]
ENSSSCG00000007855	REXO5	-1.12495	0.00015	0.00252406	protein_coding	RNA exonuclease 5 [Source:VGNC Symbol;Acc:VGNC:92230]
ENSSSCG00000044738	-	2.18573	0.000150316	0.00252703	lncRNA	-
ENSSSCG00000032870	-	-1.47428	0.000150819	0.00253081	protein_coding	-
ENSSSCG00000008682	NSD2	-1.24641	0.000151852	0.00254579	protein_coding	nuclear receptor binding SET domain protein 2 [Source:VGNC Symbol;Acc:VGNC:90905]
ENSSSCG00000033214	GNMT	1.77925	0.000152409	0.00255278	protein_coding	glycine N-methyltransferase [Source:VGNC Symbol;Acc:VGNC:88542]
ENSSSCG00000050408	PSORS1C2	-2.35759	0.000154005	0.00257477	protein_coding	psoriasis susceptibility 1 candidate 2 [Source:NCBI gene (formerly Entrezgene);Acc:396560]
ENSSSCG00000038506	-	1.30717	0.000155055	0.00258756	protein_coding	CD46 molecule, complement regulatory protein [Source:NCBI gene (formerly Entrezgene);Acc:396922]
ENSSSCG00000038541	TMEM60	-1.2113	0.000157949	0.00263103	protein_coding	transmembrane protein 60 [Source:VGNC Symbol;Acc:VGNC:94194]
ENSSSCG00000049140	-	-2.64086	0.000159186	0.0026435	protein_coding	-
ENSSSCG00000033015	B3GNT7	1.70499	0.000159387	0.0026435	protein_coding	UDP-GlcNAc:betaGal beta-1,3-N-acetylglucosaminyltransferase 7 [Source:VGNC Symbol;Acc:VGNC:95895]
novel.149	-	-1.92843	0.000159424	0.0026435	-
ENSSSCG00000010514	RRP12	1.40797	0.000161292	0.00267204	protein_coding	ribosomal RNA processing 12 homolog [Source:VGNC Symbol;Acc:VGNC:92465]
ENSSSCG00000024312	ID4	-1.54082	0.00016155	0.00267388	protein_coding	inhibitor of DNA binding 4, HLH protein [Source:VGNC Symbol;Acc:VGNC:89024]
ENSSSCG00000032188	METTL26	-1.22812	0.000163478	0.00269843	protein_coding	methyltransferase like 26 [Source:VGNC Symbol;Acc:VGNC:90163]
ENSSSCG00000007157	SLC4A11	1.85315	0.000164865	0.0027164	protein_coding	solute carrier family 4 member 11 [Source:VGNC Symbol;Acc:VGNC:95808]
ENSSSCG00000032931	CDH6	-1.92231	0.000165058	0.00271711	protein_coding	cadherin 6 [Source:HGNC Symbol;Acc:HGNC:1765]
ENSSSCG00000041310	-	-1.29595	0.000167093	0.00274316	lncRNA	-
ENSSSCG00000008227	ST3GAL5	-1.41217	0.000169757	0.00277938	protein_coding	ST3 beta-galactoside alpha-2,3-sialyltransferase 5 [Source:VGNC Symbol;Acc:VGNC:93505]
ENSSSCG00000039071	-	-1.49027	0.000171517	0.00280314	protein_coding	-
ENSSSCG00000007252	DNMT3B	-1.71408	0.000172767	0.00282103	protein_coding	DNA methyltransferase 3 beta [Source:VGNC Symbol;Acc:VGNC:96228]
ENSSSCG00000020830	-	1.14089	0.000173955	0.00283534	protein_coding	-
ENSSSCG00000022202	TOX2	3.33831	0.000174187	0.00283658	protein_coding	TOX high mobility group box family member 2 [Source:VGNC Symbol;Acc:VGNC:95734]
ENSSSCG00000034522	TRIP13	-1.23754	0.000174467	0.0028386	protein_coding	thyroid hormone receptor interactor 13 [Source:NCBI gene (formerly Entrezgene);Acc:100337674]
ENSSSCG00000029576	ZNF239	1.22976	0.000175733	0.00285664	protein_coding	zinc finger protein 239 [Source:VGNC Symbol;Acc:VGNC:95210]
ENSSSCG00000005391	MSANTD3-TMEFF1	-1.25518	0.000176051	0.00285926	protein_coding	MSANTD3-TMEFF1 readthrough [Source:HGNC Symbol;Acc:HGNC:38838]
ENSSSCG00000004093	IYD	1.45439	0.000176417	0.00286264	protein_coding	iodotyrosine deiodinase [Source:VGNC Symbol;Acc:VGNC:89260]
ENSSSCG00000049797	-	-2.31277	0.000176937	0.00286789	pseudogene	-
novel.500	-	-4.5851	0.000177061	0.00286789	-	- && - && PF14672:Late cornified envelope
ENSSSCG00000008171	NPAS2	1.32248	0.000177213	0.00286789	protein_coding	neuronal PAS domain protein 2 [Source:VGNC Symbol;Acc:VGNC:90837]
ENSSSCG00000004123	UTRN	1.08082	0.000183376	0.00296236	protein_coding	utrophin [Source:VGNC Symbol;Acc:VGNC:103200]
ENSSSCG00000011873	HSPBAP1	1.05642	0.000184433	0.00297414	protein_coding	HSPB1 associated protein 1 [Source:VGNC Symbol;Acc:VGNC:98039]
novel.270	-	3.25959	0.000184836	0.00297801	-	- && - && -
ENSSSCG00000000811	PCED1B	1.77622	0.000186236	0.0029979	protein_coding	PC-esterase domain containing 1B [Source:HGNC Symbol;Acc:HGNC:28255]
ENSSSCG00000039500	-	-1.76018	0.000186452	0.00299872	protein_coding	mucosal vascular addressin cell adhesion molecule 1 [Source:NCBI gene (formerly Entrezgene);Acc:492312]
ENSSSCG00000013735	JUNB	2.4663	0.000188067	0.00302203	protein_coding	JunB proto-onco, AP-1 transcription factor subunit [Source:VGNC Symbol;Acc:VGNC:89295]
ENSSSCG00000003552	AUNIP	-1.38517	0.00018845	0.00302284	protein_coding	aurora kinase A and ninein interacting protein [Source:VGNC Symbol;Acc:VGNC:85695]
ENSSSCG00000017255	ABCA5	1.00758	0.00019086	0.00305342	protein_coding	ATP binding cassette subfamily A member 5 [Source:VGNC Symbol;Acc:VGNC:84949]
ENSSSCG00000004661	MYEF2	-1.33647	0.000192194	0.00307206	protein_coding	myelin expression factor 2 [Source:VGNC Symbol;Acc:VGNC:90507]
ENSSSCG00000021598	EVA1C	3.22194	0.00019482	0.0031113	protein_coding	eva-1 homolog C [Source:VGNC Symbol;Acc:VGNC:87817]
ENSSSCG00000022401	-	1.09006	0.000195787	0.003124	protein_coding	angiotensin II receptor associated protein [Source:VGNC Symbol;Acc:VGNC:85193]
ENSSSCG00000024158	ANO1	-1.1859	0.00019734	0.00314603	protein_coding	anoctamin 1 [Source:VGNC Symbol;Acc:VGNC:85354]
ENSSSCG00000006651	ADAMTSL4	1.15525	0.000199373	0.00317565	protein_coding	ADAMTS like 4 [Source:VGNC Symbol;Acc:VGNC:85093]
ENSSSCG00000015485	SUCO	1.19342	0.000201024	0.00319356	protein_coding	SUN domain containing ossification factor [Source:VGNC Symbol;Acc:VGNC:93606]
ENSSSCG00000031220	TEX35	4.61191	0.000201393	0.00319664	protein_coding	testis expressed 35 [Source:VGNC Symbol;Acc:VGNC:93900]
ENSSSCG00000013643	CDKN2D	-1.59859	0.000203156	0.0032218	protein_coding	cyclin dependent kinase inhibitor 2D [Source:VGNC Symbol;Acc:VGNC:99617]
novel.286	-	1.13844	0.000204366	0.00323657	-	- && - && -
ENSSSCG00000005488	-	1.0873	0.000204443	0.00323657	protein_coding	-
ENSSSCG00000009011	FHDC1	2.76533	0.000204787	0.0032392	protein_coding	FH2 domain containing 1 [Source:VGNC Symbol;Acc:VGNC:88126]
ENSSSCG00000011629	ACAD11	-1.16848	0.000207009	0.0032715	protein_coding	acyl-CoA dehydrogenase family member 11 [Source:VGNC Symbol;Acc:VGNC:84999]
ENSSSCG00000040207	P2RY2	1.6868	0.000207583	0.00327414	protein_coding	purinergic receptor P2Y2 [Source:VGNC Symbol;Acc:VGNC:98173]
novel.677	-	-2.63644	0.000211801	0.00332413	-	- && - && -
ENSSSCG00000038184	ACBD7	-2.49562	0.0002137	0.00335103	protein_coding	acyl-CoA binding domain containing 7 [Source:VGNC Symbol;Acc:VGNC:95856]
ENSSSCG00000020657	BCAM	1.01202	0.00021451	0.00336084	protein_coding	basal cell adhesion molecule [Source:VGNC Symbol;Acc:VGNC:96620]
ENSSSCG00000017797	SLC6A4	1.42589	0.00021573	0.00337414	protein_coding	solute carrier family 6 member 4 [Source:VGNC Symbol;Acc:VGNC:93164]
ENSSSCG00000043688	-	-4.88052	0.000216969	0.0033906	lncRNA	-
ENSSSCG00000012014	BTG3	1.68249	0.000218558	0.00341251	protein_coding	BTG anti-proliferation factor 3 [Source:NCBI gene (formerly Entrezgene);Acc:100048957]
ENSSSCG00000039867	UCK2	1.27398	0.000221867	0.00345528	protein_coding	uridine-cytidine kinase 2 [Source:VGNC Symbol;Acc:VGNC:98399]
ENSSSCG00000004402	METTL24	-1.32413	0.000223232	0.00346941	protein_coding	methyltransferase like 24 [Source:VGNC Symbol;Acc:VGNC:90161]
ENSSSCG00000028896	DIO1	-1.17666	0.000224637	0.00348647	protein_coding	iodothyronine deiodinase 1 [Source:VGNC Symbol;Acc:VGNC:87304]
ENSSSCG00000027434	OLFM2	1.20427	0.000225248	0.00349298	protein_coding	olfactomedin 2 [Source:VGNC Symbol;Acc:VGNC:91032]
ENSSSCG00000014633	CAVIN3	-1.47338	0.000225713	0.00349422	protein_coding	caveolae associated protein 3 [Source:VGNC Symbol;Acc:VGNC:86218]
ENSSSCG00000015022	LAYN	-2.21472	0.00022612	0.00349471	protein_coding	layilin [Source:VGNC Symbol;Acc:VGNC:89651]
ENSSSCG00000005102	AEN	1.36881	0.000230871	0.00356498	protein_coding	apoptosis enhancing nuclease [Source:VGNC Symbol;Acc:VGNC:85164]
ENSSSCG00000006481	GPATCH4	1.24243	0.000232312	0.00357811	protein_coding	G-patch domain containing 4 [Source:VGNC Symbol;Acc:VGNC:88577]
ENSSSCG00000005194	PTPRD	-1.07376	0.000233821	0.00359609	protein_coding	protein tyrosine phosphatase receptor type D [Source:HGNC Symbol;Acc:HGNC:9668]
ENSSSCG00000039850	SLC6A11	-1.71254	0.000237265	0.00363899	protein_coding	solute carrier family 6 member 11 [Source:VGNC Symbol;Acc:VGNC:93154]
ENSSSCG00000014812	FOLR2	-2.15719	0.000237723	0.00364295	protein_coding	folate receptor 2 (fetal) [Source:NCBI gene (formerly Entrezgene);Acc:396853]
ENSSSCG00000016487	MGAM2	-1.10061	0.000239236	0.00366019	protein_coding	maltase-glucoamylase 2 (putative) [Source:HGNC Symbol;Acc:HGNC:28101]
ENSSSCG00000010204	BICC1	-1.05767	0.000239251	0.00366019	protein_coding	BicC family RNA binding protein 1 [Source:VGNC Symbol;Acc:VGNC:85817]
ENSSSCG00000001425	DXO	1.16197	0.000240275	0.00367278	protein_coding	decapping exoribonuclease [Source:VGNC Symbol;Acc:VGNC:87493]
ENSSSCG00000016838	RANBP3L	-1.76206	0.000240971	0.00368033	protein_coding	RAN binding protein 3 like [Source:VGNC Symbol;Acc:VGNC:92080]
ENSSSCG00000014047	FGFR4	-1.26326	0.000243482	0.00371556	protein_coding	fibroblast growth factor receptor 4 [Source:VGNC Symbol;Acc:VGNC:88120]
ENSSSCG00000031781	PSMB10	-1.54285	0.000246503	0.0037585	protein_coding	proteasome 20S subunit beta 10 [Source:VGNC Symbol;Acc:VGNC:98223]
ENSSSCG00000012893	UNC93B1	-1.69573	0.000247556	0.00376796	protein_coding	unc-93 homolog B1, TLR signaling regulator [Source:VGNC Symbol;Acc:VGNC:94712]
ENSSSCG00000048500	-	-2.68286	0.000247702	0.00376796	lncRNA	-
ENSSSCG00000018923	SNORD21	1.72491	0.000247745	0.00376796	snoRNA	Small nucleolar RNA SNORD21 [Source:RFAM;Acc:RF00068]
ENSSSCG00000039713	-	-1.33538	0.000248286	0.00376926	protein_coding	ankyrin repeat domain 9 [Source:VGNC Symbol;Acc:VGNC:85347]
ENSSSCG00000000289	-	2.86881	0.000248452	0.00376926	protein_coding	nuclear factor, erythroid 2 [Source:VGNC Symbol;Acc:VGNC:90712]
ENSSSCG00000004113	STXBP5	1.08425	0.000251454	0.00380845	protein_coding	syntaxin binding protein 5 [Source:VGNC Symbol;Acc:VGNC:93599]
ENSSSCG00000015549	RNASEL	-2.4994	0.000251963	0.00381298	protein_coding	ribonuclease L [Source:VGNC Symbol;Acc:VGNC:92342]
ENSSSCG00000050958	-	-1.51248	0.00025326	0.00382942	protein_coding	-
ENSSSCG00000001844	PLIN1	-1.36761	0.000257714	0.00388053	protein_coding	perilipin 1 [Source:VGNC Symbol;Acc:VGNC:91557]
ENSSSCG00000011292	ZNF662	1.11993	0.000261168	0.00392187	protein_coding	zinc finger protein 662 [Source:VGNC Symbol;Acc:VGNC:95287]
ENSSSCG00000011325	MYL3	-1.58324	0.000261314	0.00392187	protein_coding	myosin light chain 3 [Source:VGNC Symbol;Acc:VGNC:90515]
ENSSSCG00000021891	-	-1.05221	0.000261905	0.00392608	protein_coding	zinc finger DHHC-type containing 24 [Source:VGNC Symbol;Acc:VGNC:100885]
ENSSSCG00000021206	IL1RAP	1.62257	0.000262026	0.00392608	protein_coding	interleukin 1 receptor accessory protein [Source:VGNC Symbol;Acc:VGNC:98046]
ENSSSCG00000010065	GSTT4	-2.11353	0.000265541	0.00396645	protein_coding	glutathione S-transferase theta 4 [Source:HGNC Symbol;Acc:HGNC:26930]
ENSSSCG00000012993	SLC25A45	-1.94469	0.000268932	0.00400973	protein_coding	solute carrier family 25 member 45 [Source:VGNC Symbol;Acc:VGNC:93018]
ENSSSCG00000037845	YEATS4	-1.09988	0.000271626	0.00404327	protein_coding	YEATS domain containing 4 [Source:HGNC Symbol;Acc:HGNC:24859]
ENSSSCG00000025784	CDH4	2.17921	0.000271931	0.00404449	protein_coding	cadherin 4 [Source:VGNC Symbol;Acc:VGNC:95853]
ENSSSCG00000003712	OSBPL1A	-1.13807	0.000272497	0.00404631	protein_coding	oxysterol binding protein like 1A [Source:VGNC Symbol;Acc:VGNC:91070]
ENSSSCG00000000869	UTP20	1.14297	0.000272931	0.00404944	protein_coding	UTP20 small subunit processome component [Source:VGNC Symbol;Acc:VGNC:94784]
ENSSSCG00000025470	TSSK4	-2.38839	0.000274148	0.00405834	protein_coding	testis specific serine kinase 4 [Source:VGNC Symbol;Acc:VGNC:94527]
ENSSSCG00000038610	INHBB	-2.02488	0.000274444	0.00405834	protein_coding	inhibin subunit beta B [Source:NCBI gene (formerly Entrezgene);Acc:397490]
ENSSSCG00000051290	-	-1.15736	0.000274517	0.00405834	lncRNA	-
ENSSSCG00000013003	ZNHIT2	-1.26865	0.00027487	0.00405834	protein_coding	zinc finger HIT-type containing 2 [Source:VGNC Symbol;Acc:VGNC:95314]
ENSSSCG00000013048	SPINDOC	-1.24991	0.000278632	0.00411056	protein_coding	spindlin interactor and repressor of chromatin binding [Source:VGNC Symbol;Acc:VGNC:93409]
ENSSSCG00000010574	LDB1	1.15022	0.000281836	0.00415109	protein_coding	LIM domain binding 1 [Source:VGNC Symbol;Acc:VGNC:89667]
ENSSSCG00000003472	ARHGEF19	-1.8757	0.000282082	0.00415135	protein_coding	Rho guanine nucleotide exchange factor 19 [Source:VGNC Symbol;Acc:VGNC:85492]
ENSSSCG00000037032	DNASE1L1	-1.55307	0.00028471	0.00418664	protein_coding	deoxyribonuclease 1 like 1 [Source:NCBI gene (formerly Entrezgene);Acc:654408]
ENSSSCG00000033844	CYP1B1	2.29032	0.000287841	0.00422927	protein_coding	cytochrome P450 family 1 subfamily B member 1 [Source:VGNC Symbol;Acc:VGNC:103345]
ENSSSCG00000009501	-	-1.35934	0.000288478	0.0042352	protein_coding	DAZ interacting zinc finger protein 1 [Source:VGNC Symbol;Acc:VGNC:87510]
ENSSSCG00000012607	TMEM255A	2.50952	0.000292024	0.00427826	protein_coding	transmembrane protein 255A [Source:HGNC Symbol;Acc:HGNC:26086]
ENSSSCG00000000696	NOP2	1.01216	0.000292742	0.00428297	protein_coding	NOP2 nucleolar protein [Source:VGNC Symbol;Acc:VGNC:103306]
ENSSSCG00000007774	CTF1	1.38327	0.000293063	0.00428297	protein_coding	cardiotrophin 1 [Source:VGNC Symbol;Acc:VGNC:102561]
ENSSSCG00000029763	IFI35	-1.7365	0.000296728	0.00432838	protein_coding	interferon induced protein 35 [Source:VGNC Symbol;Acc:VGNC:89032]
ENSSSCG00000001822	RCCD1	-1.37346	0.000297358	0.00433409	protein_coding	RCC1 domain containing 1 [Source:VGNC Symbol;Acc:VGNC:92177]
ENSSSCG00000004423	TUBE1	-1.22583	0.00029911	0.00435265	protein_coding	tubulin epsilon 1 [Source:VGNC Symbol;Acc:VGNC:94583]
ENSSSCG00000005965	MYC	1.71113	0.000301585	0.00438516	protein_coding	MYC proto-onco, bHLH transcription factor [Source:NCBI gene (formerly Entrezgene);Acc:448810]
ENSSSCG00000004648	FAM227B	1.03952	0.000302013	0.00438522	protein_coding	family with sequence similarity 227 member B [Source:VGNC Symbol;Acc:VGNC:87961]
ENSSSCG00000005465	SUSD1	-1.01805	0.000302417	0.00438673	protein_coding	sushi domain containing 1 [Source:VGNC Symbol;Acc:VGNC:93633]
ENSSSCG00000028671	CEL	4.60877	0.000302778	0.00438847	protein_coding	carboxyl ester lipase [Source:VGNC Symbol;Acc:VGNC:86536]
ENSSSCG00000003555	HMGN2	-1.70397	0.000305088	0.00441843	protein_coding	high mobility group nucleosomal binding domain 2 [Source:NCBI gene (formerly Entrezgene);Acc:100524500]
ENSSSCG00000016873	NIM1K	2.53826	0.00030708	0.00444374	protein_coding	NIM1 serine/threonine protein kinase [Source:VGNC Symbol;Acc:VGNC:90744]
ENSSSCG00000004678	DUOX2	-3.00937	0.000310028	0.00448284	protein_coding	dual oxidase 2 [Source:VGNC Symbol;Acc:VGNC:103086]
novel.582	-	4.3566	0.000314257	0.00454038	-
ENSSSCG00000037063	PROKR2	-4.85624	0.000315728	0.00455439	protein_coding	prokineticin receptor 2 [Source:VGNC Symbol;Acc:VGNC:95668]
ENSSSCG00000001555	SLC26A8	-1.2919	0.000316762	0.00456569	protein_coding	solute carrier family 26 member 8 [Source:VGNC Symbol;Acc:VGNC:93033]
ENSSSCG00000013106	PTGDR2	-1.36615	0.000317242	0.00456888	protein_coding	prostaglandin D2 receptor 2 [Source:VGNC Symbol;Acc:VGNC:91947]
ENSSSCG00000039161	MEIS1	-1.06711	0.000317486	0.00456888	protein_coding	Meis homeobox 1 [Source:VGNC Symbol;Acc:VGNC:90135]
ENSSSCG00000014108	BHMT	-1.08048	0.000319638	0.00459622	protein_coding	betaine--homocysteine S-methyltransferase [Source:VGNC Symbol;Acc:VGNC:85816]
ENSSSCG00000010768	CFAP46	1.52458	0.000321417	0.00461815	protein_coding	cilia and flagella associated protein 46 [Source:VGNC Symbol;Acc:VGNC:86601]
ENSSSCG00000001470	SLA-DMA	-1.47972	0.000322346	0.00462785	protein_coding	SLA-DM alpha chain [Source:NCBI gene (formerly Entrezgene);Acc:445528]
ENSSSCG00000048519	-	4.72189	0.000323099	0.00463499	lncRNA	-
ENSSSCG00000031957	RIMS2	-1.9811	0.000323739	0.00464052	protein_coding	regulating synaptic membrane exocytosis 2 [Source:HGNC Symbol;Acc:HGNC:17283]
ENSSSCG00000013575	RETN	2.5482	0.000324801	0.00464841	protein_coding	resistin [Source:VGNC Symbol;Acc:VGNC:92221]
ENSSSCG00000031102	C1orf174	-1.00706	0.000325579	0.00465588	protein_coding	chromosome 6 C1orf174 homolog [Source:VGNC Symbol;Acc:VGNC:86062]
ENSSSCG00000016821	SLC45A2	-1.2814	0.000328568	0.00469494	protein_coding	solute carrier family 45 member 2 [Source:VGNC Symbol;Acc:VGNC:93123]
ENSSSCG00000001882	NEIL1	-1.56004	0.000330396	0.00471735	protein_coding	nei like DNA glycosylase 1 [Source:VGNC Symbol;Acc:VGNC:90672]
ENSSSCG00000025834	FNDC5	-1.78184	0.000330928	0.00472124	protein_coding	fibronectin type III domain containing 5 [Source:VGNC Symbol;Acc:VGNC:88185]
ENSSSCG00000004507	SMAD7	-1.27977	0.000332	0.00473282	protein_coding	SMAD family member 7 [Source:VGNC Symbol;Acc:VGNC:93221]
ENSSSCG00000022839	IFFO2	-1.05343	0.000334161	0.0047599	protein_coding	intermediate filament family orphan 2 [Source:VGNC Symbol;Acc:VGNC:98475]
ENSSSCG00000003998	ZNF274	1.39373	0.000334542	0.00476159	protein_coding	zinc finger protein 274 [Source:HGNC Symbol;Acc:HGNC:13068]
ENSSSCG00000003081	CEACAM16	2.59318	0.000339158	0.00480848	protein_coding	CEA cell adhesion molecule 16, tectorial membrane component [Source:VGNC Symbol;Acc:VGNC:96943]
ENSSSCG00000032660	TMEM35B	-1.17154	0.000340114	0.00481454	protein_coding	transmembrane protein 35B [Source:VGNC Symbol;Acc:VGNC:94173]
ENSSSCG00000048329	-	1.14474	0.000341364	0.00482847	lncRNA	-
ENSSSCG00000005067	CCDC198	-1.04525	0.000342915	0.00484664	protein_coding	coiled-coil domain containing 198 [Source:VGNC Symbol;Acc:VGNC:86285]
ENSSSCG00000048562	-	-4.82442	0.000347792	0.00490809	lncRNA	-
ENSSSCG00000045841	-	-3.88041	0.000349963	0.00493092	lncRNA	-
ENSSSCG00000004666	-	-1.32428	0.000351469	0.00494832	protein_coding	sulfide quinone oxidoreductase [Source:VGNC Symbol;Acc:VGNC:101496]
ENSSSCG00000014141	RFESD	-1.77145	0.000352289	0.00495324	protein_coding	Rieske Fe-S domain containing [Source:VGNC Symbol;Acc:VGNC:92236]
ENSSSCG00000013934	CILP2	3.66195	0.000352646	0.00495324	protein_coding	cartilage intermediate layer protein 2 [Source:VGNC Symbol;Acc:VGNC:86704]
ENSSSCG00000016315	SPP2	-1.08921	0.000352908	0.00495324	protein_coding	secreted phosphoprotein 2 [Source:VGNC Symbol;Acc:VGNC:95515]
ENSSSCG00000023630	CPM	1.43384	0.000359136	0.00502514	protein_coding	carboxypeptidase M [Source:VGNC Symbol;Acc:VGNC:86947]
ENSSSCG00000005616	TTC16	1.72133	0.000367082	0.00512843	protein_coding	tetratricopeptide repeat domain 16 [Source:VGNC Symbol;Acc:VGNC:94536]
ENSSSCG00000026622	EAF1	-1.13147	0.000369122	0.00515103	protein_coding	ELL associated factor 1 [Source:VGNC Symbol;Acc:VGNC:87521]
ENSSSCG00000032861	NUAK1	1.15094	0.000369266	0.00515103	protein_coding	NUAK family kinase 1 [Source:VGNC Symbol;Acc:VGNC:90940]
ENSSSCG00000041566	-	1.52067	0.000373366	0.00520423	lncRNA	-
ENSSSCG00000000839	ALDH1L2	-1.09687	0.000374713	0.00521902	protein_coding	aldehyde dehydrogenase 1 family member L2 [Source:VGNC Symbol;Acc:VGNC:97882]
ENSSSCG00000011801	HRG	-1.05602	0.000375068	0.00521996	protein_coding	histidine rich glycoprotein [Source:VGNC Symbol;Acc:VGNC:88972]
ENSSSCG00000009617	REEP4	-1.27119	0.000378542	0.00526025	protein_coding	receptor accessory protein 4 [Source:VGNC Symbol;Acc:VGNC:92200]
ENSSSCG00000036608	-	1.2665	0.000382092	0.00530149	protein_coding	-
ENSSSCG00000049075	-	1.3888	0.000383813	0.00532131	pseudogene	-
ENSSSCG00000046151	-	1.2622	0.000387662	0.00537059	lncRNA	-
ENSSSCG00000044112	-	4.99715	0.000391283	0.00541662	lncRNA	-
ENSSSCG00000009652	KCTD9	1.11709	0.000392504	0.00542938	protein_coding	potassium channel tetramerization domain containing 9 [Source:VGNC Symbol;Acc:VGNC:89404]
ENSSSCG00000036049	PEG10	-1.98971	0.00039287	0.00543033	protein_coding	paternally expressed 10 [Source:NCBI gene (formerly Entrezgene);Acc:654416]
ENSSSCG00000044727	-	-1.64995	0.00039512	0.00545728	lncRNA	-
ENSSSCG00000039681	B9D1	1.09459	0.000406164	0.00559706	protein_coding	B9 domain containing 1 [Source:VGNC Symbol;Acc:VGNC:85737]
ENSSSCG00000019894	SNORA62	1.48522	0.000410129	0.00564316	snoRNA	Small nucleolar RNA SNORA62/SNORA6 family [Source:RFAM;Acc:RF00091]
ENSSSCG00000006858	OLFM3	2.69375	0.000410676	0.00564641	protein_coding	olfactomedin 3 [Source:VGNC Symbol;Acc:VGNC:91033]
ENSSSCG00000010575	PPRC1	1.4139	0.000411922	0.00565498	protein_coding	PPARG related coactivator 1 [Source:VGNC Symbol;Acc:VGNC:91763]
ENSSSCG00000035493	SACS	1.10401	0.000413295	0.00566529	protein_coding	sacsin molecular chaperone [Source:HGNC Symbol;Acc:HGNC:10519]
ENSSSCG00000013662	PPAN	1.51512	0.000414151	0.00567024	protein_coding	peter pan homolog [Source:NCBI gene (formerly Entrezgene);Acc:100533476]
ENSSSCG00000047645	-	1.08824	0.00041428	0.00567024	lncRNA	-
ENSSSCG00000011195	GALNT15	2.91179	0.000416806	0.00569892	protein_coding	polypeptide N-acetylgalactosaminyltransferase 15 [Source:VGNC Symbol;Acc:VGNC:88331]
novel.175	-	-2.4568	0.000417002	0.00569892	-	- && - && -
ENSSSCG00000039311	NCS1	-1.57153	0.000421265	0.00575287	protein_coding	neuronal calcium sensor 1 [Source:VGNC Symbol;Acc:VGNC:90620]
ENSSSCG00000010404	ALOX5	1.42885	0.000423499	0.00577903	protein_coding	arachidonate 5-lipoxygenase [Source:VGNC Symbol;Acc:VGNC:85266]
novel.777	-	-3.82975	0.000424431	0.00578741	-	- && - && -
novel.358	-	1.63152	0.000427914	0.00583053	-	- && - && -
ENSSSCG00000038540	-	-2.12423	0.000430555	0.00586212	protein_coding	-
ENSSSCG00000005832	MAMDC4	1.16777	0.000432563	0.00587626	protein_coding	MAM domain containing 4 [Source:HGNC Symbol;Acc:HGNC:24083]
ENSSSCG00000035706	-	-1.71812	0.000435289	0.00590318	protein_coding	-
ENSSSCG00000003582	SMPDL3B	-1.17986	0.000435454	0.00590318	protein_coding	sphingomyelin phosphodiesterase acid like 3B [Source:VGNC Symbol;Acc:VGNC:93266]
ENSSSCG00000011826	TMEM44	-2.0004	0.000435518	0.00590318	protein_coding	transmembrane protein 44 [Source:VGNC Symbol;Acc:VGNC:94181]
ENSSSCG00000000981	CRELD2	-1.39272	0.000438211	0.00593084	protein_coding	cysteine rich with EGF like domains 2 [Source:VGNC Symbol;Acc:VGNC:97942]
ENSSSCG00000048240	SAMD5	-1.66707	0.00044082	0.00596074	protein_coding	sterile alpha motif domain containing 5 [Source:HGNC Symbol;Acc:HGNC:21180]
ENSSSCG00000011630	ACKR4	-1.77056	0.000441484	0.00596074	protein_coding	atypical chemokine receptor 4 [Source:VGNC Symbol;Acc:VGNC:85013]
ENSSSCG00000003701	SNRPD1	-1.00459	0.000441731	0.00596074	protein_coding	small nuclear ribonucleoprotein D1 polypeptide [Source:VGNC Symbol;Acc:VGNC:98617]
ENSSSCG00000047468	-	1.02046	0.000445099	0.00599729	protein_coding	-
ENSSSCG00000048513	-	2.81645	0.000447002	0.0060156	lncRNA	-
ENSSSCG00000009469	ACOD1	-3.06027	0.000448369	0.00602796	protein_coding	aconitate decarboxylase 1 [Source:VGNC Symbol;Acc:VGNC:85015]
ENSSSCG00000011384	BSN	1.54266	0.000456523	0.00612401	protein_coding	bassoon presynaptic cytomatrix protein [Source:VGNC Symbol;Acc:VGNC:85893]
ENSSSCG00000017342	KIF18B	-2.38454	0.000457166	0.00612811	protein_coding	kinesin family member 18B [Source:VGNC Symbol;Acc:VGNC:89458]
ENSSSCG00000039947	KCNJ2	1.0382	0.000464209	0.0062088	protein_coding	potassium inwardly rectifying channel subfamily J member 2 [Source:VGNC Symbol;Acc:VGNC:89357]
ENSSSCG00000015014	ZC3H12C	1.61637	0.000465513	0.00622166	protein_coding	zinc finger CCCH-type containing 12C [Source:VGNC Symbol;Acc:VGNC:95091]
ENSSSCG00000014255	SLC12A2	1.97654	0.000467043	0.00623752	protein_coding	solute carrier family 12 member 2 [Source:VGNC Symbol;Acc:VGNC:92922]
ENSSSCG00000001573	PIM1	1.06303	0.000468553	0.00624851	protein_coding	Pim-1 proto-oncogene, serine/threonine kinase [Source:HGNC Symbol;Acc:HGNC:8986]
ENSSSCG00000045529	DNAH6	-2.10654	0.00047006	0.00626402	protein_coding	dynein axonemal heavy chain 6 [Source:HGNC Symbol;Acc:HGNC:2951]
ENSSSCG00000033171	MAPK11	-1.25147	0.00047294	0.00629778	protein_coding	mitogen-activated protein kinase 11 [Source:VGNC Symbol;Acc:VGNC:89997]
ENSSSCG00000007200	FAM110A	-1.29148	0.000474881	0.00631901	protein_coding	family with sequence similarity 110 member A [Source:VGNC Symbol;Acc:VGNC:95778]
ENSSSCG00000026149	PKLR	-1.30596	0.000475336	0.00632017	protein_coding	pyruvate kinase L/R [Source:VGNC Symbol;Acc:VGNC:91479]
ENSSSCG00000000394	-	-1.03139	0.000475663	0.00632017	protein_coding	canopy FGF signaling regulator 2 [Source:NCBI gene (formerly Entrezgene);Acc:100151912]
novel.821	-	4.12111	0.000476617	0.00632694	-	- && - && -
ENSSSCG00000004371	CRYBG1	-1.00322	0.000479484	0.00635237	protein_coding	crystallin beta-gamma domain containing 1 [Source:VGNC Symbol;Acc:VGNC:87018]
ENSSSCG00000013366	LDHA	-1.25035	0.000480873	0.00635879	protein_coding	lactate dehydrogenase A [Source:VGNC Symbol;Acc:VGNC:99784]
ENSSSCG00000006864	CDC14A	1.1971	0.000481017	0.00635879	protein_coding	cell division cycle 14A [Source:VGNC Symbol;Acc:VGNC:86442]
ENSSSCG00000004695	WDR76	-1.16897	0.00048197	0.00636676	protein_coding	WD repeat domain 76 [Source:VGNC Symbol;Acc:VGNC:94941]
ENSSSCG00000000105	KDELR3	-1.50346	0.000483609	0.00638377	protein_coding	KDEL endoplasmic reticulum protein retention receptor 3 [Source:VGNC Symbol;Acc:VGNC:89406]
ENSSSCG00000015144	GRAMD1B	1.61523	0.000484645	0.00639282	protein_coding	GRAM domain containing 1B [Source:VGNC Symbol;Acc:VGNC:88656]
ENSSSCG00000002013	DHRS4	-1.60528	0.000486136	0.00640527	protein_coding	dehydrogenase/reductase (SDR family) member 4 [Source:NCBI gene (formerly Entrezgene);Acc:397082]
ENSSSCG00000029347	-	-1.08029	0.000486293	0.00640527	protein_coding	-
ENSSSCG00000017893	PIMREG	-2.73206	0.00049073	0.00645436	protein_coding	PICALM interacting mitotic regulator [Source:VGNC Symbol;Acc:VGNC:91451]
ENSSSCG00000043452	-	-2.15971	0.000492797	0.00647686	lncRNA	-
ENSSSCG00000014311	SLC25A48	-1.56538	0.000498048	0.00653644	protein_coding	solute carrier family 25 member 48 [Source:VGNC Symbol;Acc:VGNC:93021]
ENSSSCG00000045889	-	-1.46761	0.000501793	0.00658084	lncRNA	-
ENSSSCG00000036499	-	-1.25805	0.00051161	0.00669991	protein_coding	LIM domain only 3 [Source:VGNC Symbol;Acc:VGNC:89766]
ENSSSCG00000035025	ADGRV1	-1.73179	0.000514555	0.00672879	protein_coding	adhesion G protein-coupled receptor V1 [Source:VGNC Symbol;Acc:VGNC:96788]
ENSSSCG00000050446	-	-1.40132	0.000520636	0.00680343	lncRNA	-
ENSSSCG00000048192	-	-1.53987	0.000526971	0.00688126	lncRNA	-
ENSSSCG00000008237	RETSAT	-1.3632	0.000528407	0.00689506	protein_coding	retinol saturase [Source:VGNC Symbol;Acc:VGNC:92225]
ENSSSCG00000004290	TBX18	-1.22974	0.000536117	0.00698065	protein_coding	T-box transcription factor 18 [Source:VGNC Symbol;Acc:VGNC:103187]
ENSSSCG00000029456	SLC7A1	1.43487	0.000540016	0.00702639	protein_coding	solute carrier family 7 member 1 [Source:VGNC Symbol;Acc:VGNC:93169]
ENSSSCG00000001826	CFAP100	1.68711	0.000541221	0.00703559	protein_coding	cilia and flagella associated protein 100 [Source:VGNC Symbol;Acc:VGNC:86593]
ENSSSCG00000028840	EZH2	-1.4359	0.000547362	0.00710165	protein_coding	enhancer of zeste 2 polycomb repressive complex 2 subunit [Source:VGNC Symbol;Acc:VGNC:87855]
ENSSSCG00000007954	SLX4	-1.17814	0.00054823	0.00710278	protein_coding	SLX4 structure-specific endonuclease subunit [Source:VGNC Symbol;Acc:VGNC:93215]
ENSSSCG00000038001	RBKS	1.0382	0.000550831	0.00712331	protein_coding	ribokinase [Source:VGNC Symbol;Acc:VGNC:92142]
ENSSSCG00000042913	-	-2.26711	0.000551381	0.00712331	lncRNA	-
ENSSSCG00000010755	PTPRE	1.41728	0.000552451	0.00713207	protein_coding	protein tyrosine phosphatase receptor type E [Source:VGNC Symbol;Acc:VGNC:91986]
ENSSSCG00000001987	RIPK3	-1.10843	0.000552962	0.0071336	protein_coding	receptor interacting serine/threonine kinase 3 [Source:VGNC Symbol;Acc:VGNC:92320]
ENSSSCG00000036975	PSRC1	-1.1077	0.000555899	0.00716133	protein_coding	proline and serine rich coiled-coil 1 [Source:VGNC Symbol;Acc:VGNC:91933]
ENSSSCG00000002351	-	-1.14616	0.000558263	0.00718647	protein_coding	-
ENSSSCG00000042487	-	-1.84033	0.00056159	0.00721227	lncRNA	-
ENSSSCG00000028875	HAVCR2	1.92289	0.000561835	0.00721227	protein_coding	hepatitis A virus cellular receptor 2 [Source:HGNC Symbol;Acc:HGNC:18437]
ENSSSCG00000033649	-	-2.1136	0.000563449	0.00722788	protein_coding	-
ENSSSCG00000030042	SBNO2	1.39017	0.00056569	0.00725152	protein_coding	strawberry notch homolog 2 [Source:VGNC Symbol;Acc:VGNC:92597]
ENSSSCG00000047361	-	-1.6986	0.000571455	0.00731732	lncRNA	-
ENSSSCG00000003919	-	-1.39567	0.000571628	0.00731732	protein_coding	mutY DNA glycosylase [Source:VGNC Symbol;Acc:VGNC:98507]
ENSSSCG00000036584	HAUS8	-1.01935	0.000573686	0.0073385	protein_coding	HAUS augmin like complex subunit 8 [Source:VGNC Symbol;Acc:VGNC:88790]
novel.595	-	3.34639	0.000575893	0.00735639	-	- && - && -
ENSSSCG00000030882	-	-1.34858	0.000584304	0.00742842	protein_coding	-
ENSSSCG00000005309	FAM166B	-1.92352	0.000584391	0.00742842	protein_coding	family with sequence similarity 166 member B [Source:VGNC Symbol;Acc:VGNC:87922]
ENSSSCG00000013297	CD44	1.68395	0.000588101	0.00747036	protein_coding	CD44 molecule [Source:VGNC Symbol;Acc:VGNC:99614]
ENSSSCG00000001038	-	-1.0466	0.000590765	0.00749897	protein_coding	-
ENSSSCG00000028927	LGI2	4.04762	0.000600029	0.00760064	protein_coding	leucine rich repeat LGI family member 2 [Source:VGNC Symbol;Acc:VGNC:89699]
ENSSSCG00000006693	PDZK1	-1.19285	0.000605726	0.0076515	protein_coding	PDZ domain containing 1 [Source:VGNC Symbol;Acc:VGNC:98832]
ENSSSCG00000028159	-	1.02056	0.000614035	0.00771613	protein_coding	-
ENSSSCG00000047903	-	-4.65183	0.000614236	0.00771613	protein_coding	-
ENSSSCG00000035012	DEPDC1B	-1.20878	0.000617758	0.00774966	protein_coding	DEP domain containing 1B [Source:HGNC Symbol;Acc:HGNC:24902]
ENSSSCG00000011353	PFKFB4	1.28007	0.000618331	0.00775151	protein_coding	6-phosphofructo-2-kinase/fructose-2,6-biphosphatase 4 [Source:VGNC Symbol;Acc:VGNC:91336]
novel.848	-	1.8535	0.000621673	0.00778268	-	- && - && -
ENSSSCG00000034879	MAML2	1.005	0.000623206	0.0077965	protein_coding	mastermind like transcriptional coactivator 2 [Source:VGNC Symbol;Acc:VGNC:89964]
ENSSSCG00000015328	SGCE	-1.17448	0.00062457	0.0078082	protein_coding	sarcoglycan epsilon [Source:VGNC Symbol;Acc:VGNC:92790]
ENSSSCG00000032652	SLFN11	-2.74175	0.000628509	0.0078359	protein_coding	schlafen family member 11 [Source:HGNC Symbol;Acc:HGNC:26633]
ENSSSCG00000045298	-	2.31508	0.000642625	0.00797363	lncRNA	-
ENSSSCG00000004847	MPHOSPH10	1.03217	0.000647765	0.00802221	protein_coding	M-phase phosphoprotein 10 [Source:VGNC Symbol;Acc:VGNC:90322]
ENSSSCG00000015525	TOR3A	-1.81139	0.000648065	0.00802221	protein_coding	torsin family 3 member A [Source:VGNC Symbol;Acc:VGNC:94320]
ENSSSCG00000009888	ERP29	-1.09853	0.000648304	0.00802221	protein_coding	endoplasmic reticulum protein 29 [Source:VGNC Symbol;Acc:VGNC:87782]
ENSSSCG00000033695	KCTD15	-1.35096	0.000651404	0.00804962	protein_coding	potassium channel tetramerization domain containing 15 [Source:VGNC Symbol;Acc:VGNC:89394]
ENSSSCG00000040416	-	1.11378	0.000652436	0.00805143	protein_coding	-
novel.864	-	-1.85996	0.0006541	0.00806428	-	- && - && -
ENSSSCG00000027046	-	10.4141	0.000655003	0.00806669	protein_coding	-
ENSSSCG00000011582	CAND2	-1.47929	0.000655898	0.00807224	protein_coding	cullin associated and neddylation dissociated 2 (putative) [Source:HGNC Symbol;Acc:HGNC:30689]
ENSSSCG00000014315	LECT2	-1.47426	0.000659218	0.00810575	protein_coding	leukocyte cell derived chemotaxin 2 [Source:VGNC Symbol;Acc:VGNC:89675]
ENSSSCG00000040639	-	1.05287	0.000659512	0.00810575	protein_coding	-
ENSSSCG00000042633	-	-2.28133	0.000666466	0.00818236	lncRNA	-
ENSSSCG00000002431	TDP1	-1.15233	0.000666644	0.00818236	protein_coding	tyrosyl-DNA phosphodiesterase 1 [Source:VGNC Symbol;Acc:VGNC:93844]
ENSSSCG00000038948	ETS2	1.30143	0.000667523	0.00818763	protein_coding	ETS proto-onco 2, transcription factor [Source:VGNC Symbol;Acc:VGNC:87809]
ENSSSCG00000027232	-	-1.26003	0.000672371	0.00824153	protein_coding	-
ENSSSCG00000010507	TLL2	1.46872	0.000673364	0.00824177	protein_coding	tolloid like 2 [Source:VGNC Symbol;Acc:VGNC:94019]
ENSSSCG00000049084	-	-4.40798	0.00067375	0.00824177	lncRNA	-
ENSSSCG00000023686	TTR	-1.44569	0.000680996	0.0083248	protein_coding	transthyretin [Source:VGNC Symbol;Acc:VGNC:94573]
ENSSSCG00000001456	-	-1.39454	0.000689078	0.00841019	protein_coding	MHC class II histocompatibility antigen SLA-DQA [Source:NCBI gene (formerly Entrezgene);Acc:100153387]
ENSSSCG00000006039	LRP12	1.28302	0.00069055	0.00841897	protein_coding	LDL receptor related protein 12 [Source:VGNC Symbol;Acc:VGNC:89818]
ENSSSCG00000048717	-	-3.06373	0.000701668	0.00851167	lncRNA	-
ENSSSCG00000048572	-	2.88392	0.000702124	0.00851167	lncRNA	-
ENSSSCG00000035336	-	-3.38649	0.000704251	0.00851872	protein_coding	-
ENSSSCG00000050884	-	4.68417	0.000704352	0.00851872	lncRNA	-
ENSSSCG00000016943	ADAMTS6	-1.64092	0.000707068	0.00854271	protein_coding	ADAM metallopeptidase with thrombospondin type 1 motif 6 [Source:VGNC Symbol;Acc:VGNC:85086]
ENSSSCG00000001963	EGLN3	1.30695	0.000715819	0.0086173	protein_coding	egl-9 family hypoxia inducible factor 3 [Source:VGNC Symbol;Acc:VGNC:87589]
ENSSSCG00000012323	TSPYL2	1.05131	0.000717135	0.00862506	protein_coding	TSPY like 2 [Source:VGNC Symbol;Acc:VGNC:94519]
ENSSSCG00000013087	TKFC	-1.26635	0.000717411	0.00862506	protein_coding	triokinase and FMN cyclase [Source:VGNC Symbol;Acc:VGNC:100872]
ENSSSCG00000016258	DNER	2.12624	0.000723693	0.00869484	protein_coding	delta/notch like EGF repeat containing [Source:VGNC Symbol;Acc:VGNC:96041]
ENSSSCG00000023267	SCN1B	1.41047	0.000727685	0.00872898	protein_coding	sodium voltage-gated channel beta subunit 1 [Source:VGNC Symbol;Acc:VGNC:92632]
ENSSSCG00000019666	ssc-mir-204	-4.80145	0.000735068	0.00880823	miRNA	ssc-mir-204 [Source:miRBase;Acc:MI0002458]
ENSSSCG00000031713	MACROH2A2	-1.57463	0.000741036	0.0088739	protein_coding	macroH2A.2 histone [Source:VGNC Symbol;Acc:VGNC:89937]
ENSSSCG00000035061	WBP1	-1.07624	0.000741833	0.0088776	protein_coding	WW domain binding protein 1 [Source:VGNC Symbol;Acc:VGNC:94897]
ENSSSCG00000022705	SALL2	-1.32976	0.000743257	0.00888879	protein_coding	spalt like transcription factor 2 [Source:VGNC Symbol;Acc:VGNC:92562]
ENSSSCG00000024555	ING2	-1.13632	0.000746892	0.00891468	protein_coding	inhibitor of growth family member 2 [Source:VGNC Symbol;Acc:VGNC:99717]
ENSSSCG00000011449	GNL3	1.22821	0.000748468	0.00892763	protein_coding	G protein nucleolar 3 [Source:VGNC Symbol;Acc:VGNC:88540]
ENSSSCG00000045780	-	3.81154	0.000750912	0.00894906	lncRNA	-
ENSSSCG00000003971	SCMH1	1.54252	0.000751577	0.00894906	protein_coding	Scm polycomb group protein homolog 1 [Source:VGNC Symbol;Acc:VGNC:92627]
ENSSSCG00000009844	HSPB8	1.35766	0.000751741	0.00894906	protein_coding	heat shock protein family B (small) member 8 [Source:VGNC Symbol;Acc:VGNC:96685]
ENSSSCG00000015673	KYNU	-1.19359	0.000760723	0.00903824	protein_coding	kynureninase [Source:VGNC Symbol;Acc:VGNC:96399]
ENSSSCG00000009901	SIRT4	-1.16145	0.000770574	0.00913738	protein_coding	sirtuin 4 [Source:VGNC Symbol;Acc:VGNC:92887]
ENSSSCG00000021383	CGAS	-2.15484	0.000778179	0.00921554	protein_coding	cyclic GMP-AMP synthase [Source:VGNC Symbol;Acc:VGNC:86614]
ENSSSCG00000037406	TLCD5	1.21013	0.000779997	0.00922506	protein_coding	TLC domain containing 5 [Source:VGNC Symbol;Acc:VGNC:94014]
ENSSSCG00000017420	CNP	-1.08214	0.000785314	0.00927589	protein_coding	2',3'-cyclic nucleotide 3' phosphodiesterase [Source:VGNC Symbol;Acc:VGNC:86840]
ENSSSCG00000025698	SERPINE1	1.5546	0.000786774	0.0092871	protein_coding	serpin family E member 1 [Source:VGNC Symbol;Acc:VGNC:98310]
ENSSSCG00000008959	CXCL2	3.52002	0.000788521	0.00930169	protein_coding	chemokine (C-X-C motif) ligand 2 [Source:NCBI gene (formerly Entrezgene);Acc:414904]
ENSSSCG00000022031	CHST2	-1.70309	0.000797068	0.0093863	protein_coding	carbohydrate sulfotransferase 2 [Source:VGNC Symbol;Acc:VGNC:86678]
ENSSSCG00000039273	-	2.88762	0.000797536	0.0093863	protein_coding	-
ENSSSCG00000017888	SLC13A5	2.04768	0.000797758	0.0093863	protein_coding	solute carrier family 13 member 5 [Source:VGNC Symbol;Acc:VGNC:92932]
ENSSSCG00000044985	-	1.69854	0.000801362	0.0094226	lncRNA	-
ENSSSCG00000050683	-	1.76499	0.000803175	0.00943783	pseudogene	-
ENSSSCG00000005085	C14orf39	5.02324	0.000811559	0.00953018	protein_coding	chromosome 1 C14orf39 homolog [Source:VGNC Symbol;Acc:VGNC:85959]
ENSSSCG00000014445	CDX1	4.29687	0.000813273	0.00954271	protein_coding	caudal type homeobox 1 [Source:VGNC Symbol;Acc:VGNC:86526]
ENSSSCG00000040847	AP1S3	-1.47177	0.000813675	0.00954271	protein_coding	adaptor related protein complex 1 subunit sigma 3 [Source:VGNC Symbol;Acc:VGNC:95901]
ENSSSCG00000047048	-	1.40574	0.000816206	0.0095574	lncRNA	-
ENSSSCG00000030026	SORCS1	-1.69292	0.000816504	0.0095574	protein_coding	sortilin related VPS10 domain containing receptor 1 [Source:VGNC Symbol;Acc:VGNC:93339]
ENSSSCG00000015664	-	1.25315	0.00081838	0.00956178	protein_coding	CD55 molecule (Cromer blood group) [Source:NCBI gene (formerly Entrezgene);Acc:396743]
ENSSSCG00000024568	-	2.20013	0.000818761	0.00956178	protein_coding	-
ENSSSCG00000011911	DRD3	-1.3305	0.00081898	0.00956178	protein_coding	dopamine receptor D3 [Source:VGNC Symbol;Acc:VGNC:87445]
ENSSSCG00000021355	SOD1	-1.0705	0.000819943	0.00956687	protein_coding	superoxide dismutase 1 [Source:NCBI gene (formerly Entrezgene);Acc:397036]
ENSSSCG00000012133	ASB11	2.59863	0.000822951	0.00959582	protein_coding	ankyrin repeat and SOCS box containing 11 [Source:VGNC Symbol;Acc:VGNC:85560]
ENSSSCG00000035598	EDN1	1.43661	0.000825856	0.00962353	protein_coding	endothelin 1 [Source:NCBI gene (formerly Entrezgene);Acc:396915]
ENSSSCG00000002350	MIDEAS	1.10664	0.00082747	0.00963615	protein_coding	mitotic deacetylase associated SANT domain protein [Source:VGNC Symbol;Acc:VGNC:90215]
ENSSSCG00000016218	PTPRN	2.84441	0.000828196	0.00963844	protein_coding	protein tyrosine phosphatase receptor type N [Source:VGNC Symbol;Acc:VGNC:96523]
ENSSSCG00000000171	CKAP4	1.25901	0.000830918	0.00966394	protein_coding	cytoskeleton associated protein 4 [Source:VGNC Symbol;Acc:VGNC:86716]
ENSSSCG00000003572	SYTL1	-1.32209	0.000836225	0.00970629	protein_coding	synaptotagmin like 1 [Source:VGNC Symbol;Acc:VGNC:93690]
ENSSSCG00000046716	-	-4.13112	0.000836694	0.00970629	lncRNA	-
ENSSSCG00000040648	CCL8	-4.12771	0.000838593	0.00972213	protein_coding	chemokine (C-C motif) ligand 8 [Source:NCBI gene (formerly Entrezgene);Acc:100302703]
ENSSSCG00000012049	-	-1.77833	0.000849007	0.00981159	protein_coding	potassium voltage-gated channel subfamily E regulatory subunit 1 [Source:NCBI gene (formerly Entrezgene);Acc:100621502]
ENSSSCG00000026978	ROS1	-1.17613	0.000860088	0.00992703	protein_coding	ROS proto-onco 1, receptor tyrosine kinase [Source:VGNC Symbol;Acc:VGNC:92411]
ENSSSCG00000049995	-	1.46073	0.000865387	0.00997553	lncRNA	-
ENSSSCG00000030278	MLLT11	-1.21445	0.000875362	0.0100777	protein_coding	MLLT11 transcription factor 7 cofactor [Source:VGNC Symbol;Acc:VGNC:96591]
ENSSSCG00000015019	COLCA2	-1.54433	0.000878792	0.0101108	protein_coding	colorectal cancer associated 2 [Source:HGNC Symbol;Acc:HGNC:26978]
ENSSSCG00000021207	HESX1	1.232	0.000888366	0.0102145	protein_coding	HESX homeobox 1 [Source:VGNC Symbol;Acc:VGNC:88860]
ENSSSCG00000044612	-	-4.16802	0.00089232	0.0102525	lncRNA	-
ENSSSCG00000002385	TGFB3	-1.31134	0.000895899	0.0102816	protein_coding	transforming growth factor beta 3 [Source:VGNC Symbol;Acc:VGNC:98367]
ENSSSCG00000009114	PRSS12	1.31297	0.000898952	0.0102947	protein_coding	serine protease 12 [Source:VGNC Symbol;Acc:VGNC:91877]
ENSSSCG00000025856	TMEM106A	-1.46815	0.000900205	0.0102986	protein_coding	transmembrane protein 106A [Source:VGNC Symbol;Acc:VGNC:94063]
ENSSSCG00000013512	PLIN4	2.29557	0.000904741	0.0103427	protein_coding	perilipin 4 [Source:VGNC Symbol;Acc:VGNC:91560]
ENSSSCG00000032242	HMGA1	-1.04419	0.000905199	0.0103427	protein_coding	high mobility group AT-hook 1 [Source:VGNC Symbol;Acc:VGNC:103070]
ENSSSCG00000040835	-	-1.29725	0.000914203	0.0104281	pseudogene	-
ENSSSCG00000002978	PSP-II	4.54788	0.000914394	0.0104281	protein_coding	porcine seminal protein I [Source:NCBI gene (formerly Entrezgene);Acc:396818]
ENSSSCG00000013339	ANO3	1.41809	0.000916289	0.0104432	protein_coding	anoctamin 3 [Source:VGNC Symbol;Acc:VGNC:85356]
novel.883	-	-1.31634	0.00091736	0.0104444	-	- && - && -
ENSSSCG00000031592	ZNF462	1.05436	0.000925397	0.0105075	protein_coding	zinc finger protein 462 [Source:VGNC Symbol;Acc:VGNC:95244]
ENSSSCG00000009747	STX2	-1.06825	0.000928672	0.0105351	protein_coding	syntaxin 2 [Source:VGNC Symbol;Acc:VGNC:93590]
ENSSSCG00000005089	SIX4	3.38449	0.000935389	0.0105879	protein_coding	SIX homeobox 4 [Source:VGNC Symbol;Acc:VGNC:92895]
ENSSSCG00000037846	ACOXL	2.30895	0.00094132	0.0106352	protein_coding	acyl-CoA oxidase like [Source:VGNC Symbol;Acc:VGNC:85023]
ENSSSCG00000031633	-	-3.09141	0.000946428	0.0106862	lncRNA	-
novel.194	-	3.02376	0.000947383	0.0106904	-	- && - && -
ENSSSCG00000043914	-	2.6957	0.000956898	0.0107777	lncRNA	-
novel.715	-	-1.86283	0.000962868	0.0108248	-
ENSSSCG00000005217	RCL1	1.0531	0.000971547	0.0109089	protein_coding	RNA terminal phosphate cyclase like 1 [Source:VGNC Symbol;Acc:VGNC:92180]
ENSSSCG00000032374	SULT1B1	-3.79088	0.000994663	0.0111341	protein_coding	sulfotransferase family 1B member 1 [Source:HGNC Symbol;Acc:HGNC:17845]
ENSSSCG00000011750	PLD1	-1.28203	0.00100166	0.0111986	protein_coding	phospholipase D1 [Source:VGNC Symbol;Acc:VGNC:91525]
ENSSSCG00000039561	-	-1.64492	0.00101075	0.0112747	lncRNA	-
ENSSSCG00000023054	IDO2	-1.8626	0.00101094	0.0112747	protein_coding	indoleamine 2,3-dioxygenase 2 [Source:VGNC Symbol;Acc:VGNC:96155]
ENSSSCG00000044948	-	-5.29176	0.00101417	0.0113037	protein_coding	-
ENSSSCG00000007797	ITGAL	-1.04976	0.00101531	0.0113095	protein_coding	integrin subunit alpha L [Source:VGNC Symbol;Acc:VGNC:89240]
ENSSSCG00000033734	-	9.02645	0.00102315	0.0113899	protein_coding	-
ENSSSCG00000051234	-	-1.61383	0.00102473	0.0114005	lncRNA	-
ENSSSCG00000011192	HACL1	-1.1778	0.00104222	0.0115597	protein_coding	2-hydroxyacyl-CoA lyase 1 [Source:VGNC Symbol;Acc:VGNC:88770]
ENSSSCG00000048397	-	-2.28174	0.00104508	0.0115844	lncRNA	-
ENSSSCG00000039416	CXCR4	1.75661	0.00104729	0.0116018	protein_coding	C-X-C motif chemokine receptor 4 [Source:VGNC Symbol;Acc:VGNC:96094]
ENSSSCG00000017884	TEKT1	-4.43881	0.00105491	0.0116732	protein_coding	tektin 1 [Source:VGNC Symbol;Acc:VGNC:93867]
novel.607	-	-2.32702	0.00105501	0.0116732	-	- && - && -
ENSSSCG00000037803	MARCKS	-1.03757	0.00105974	0.0117123	protein_coding	myristoylated alanine rich protein kinase C substrate [Source:VGNC Symbol;Acc:VGNC:90024]
ENSSSCG00000038228	-	1.61583	0.00105984	0.0117123	lncRNA	-
ENSSSCG00000036956	SOCS3	1.88325	0.0010634	0.0117374	protein_coding	suppressor of cytokine signaling 3 [Source:VGNC Symbol;Acc:VGNC:99052]
ENSSSCG00000049981	-	3.35813	0.00106538	0.0117522	lncRNA	-
ENSSSCG00000041254	-	1.48533	0.00106774	0.0117711	protein_coding	-
ENSSSCG00000004643	SLC27A2	-2.18022	0.00107277	0.0118122	protein_coding	solute carrier family 27 member 2 [Source:VGNC Symbol;Acc:VGNC:93036]
ENSSSCG00000005498	PAPPA	3.17018	0.00107397	0.0118182	protein_coding	pappalysin 1 [Source:VGNC Symbol;Acc:VGNC:91170]
ENSSSCG00000032341	AIF1	-1.07793	0.00108677	0.0119388	protein_coding	allograft inflammatory factor 1 [Source:VGNC Symbol;Acc:VGNC:85197]
ENSSSCG00000038966	KRT7	-1.14438	0.0010869	0.0119388	protein_coding	keratin 7 [Source:HGNC Symbol;Acc:HGNC:6445]
ENSSSCG00000003834	C8B	-1.02815	0.00109083	0.0119676	protein_coding	complement C8 beta chain [Source:VGNC Symbol;Acc:VGNC:86077]
ENSSSCG00000039264	-	-1.1197	0.00109922	0.0120521	pseudogene	-
ENSSSCG00000048118	-	1.41063	0.00113574	0.0123856	lncRNA	-
ENSSSCG00000004980	THSD4	1.63717	0.0011418	0.0124293	protein_coding	thrombospondin type 1 domain containing 4 [Source:VGNC Symbol;Acc:VGNC:93967]
ENSSSCG00000050723	-	1.4993	0.00115194	0.0125171	lncRNA	-
ENSSSCG00000033260	TNNI2	2.14314	0.00115451	0.0125377	protein_coding	troponin I2, fast skeletal type [Source:VGNC Symbol;Acc:VGNC:94283]
ENSSSCG00000006848	SLC25A24	-1.25356	0.00115812	0.0125494	protein_coding	solute carrier family 25 member 24 [Source:VGNC Symbol;Acc:VGNC:93001]
ENSSSCG00000004672	GATM	-1.84569	0.00115832	0.0125494	protein_coding	glycine amidinotransferase [Source:VGNC Symbol;Acc:VGNC:88372]
ENSSSCG00000035544	-	-1.05555	0.00116354	0.012598	protein_coding	nucleolar and spindle associated protein 1 [Source:VGNC Symbol;Acc:VGNC:103143]
ENSSSCG00000002294	ARG2	1.50168	0.00116645	0.0126094	protein_coding	arginase 2 [Source:VGNC Symbol;Acc:VGNC:85455]
ENSSSCG00000039707	RTKN2	-1.7906	0.00116714	0.0126094	protein_coding	rhotekin 2 [Source:VGNC Symbol;Acc:VGNC:92495]
novel.96	-	1.6729	0.00117932	0.0127311	-	- && - && -
ENSSSCG00000038459	SURF2	1.14926	0.00118454	0.0127798	protein_coding	surfeit 2 [Source:VGNC Symbol;Acc:VGNC:93630]
ENSSSCG00000012766	BGN	-1.02246	0.00118958	0.012819	protein_coding	biglycan [Source:VGNC Symbol;Acc:VGNC:85811]
ENSSSCG00000017358	SLC4A1	3.45123	0.00119068	0.0128202	protein_coding	solute carrier family 4 member 1 [Source:VGNC Symbol;Acc:VGNC:99051]
ENSSSCG00000012347	ALAS2	1.69829	0.00119668	0.0128706	protein_coding	5'-aminolevulinate synthase 2 [Source:VGNC Symbol;Acc:VGNC:85235]
ENSSSCG00000044746	-	1.75919	0.0011972	0.0128706	lncRNA	-
ENSSSCG00000018972	-	1.63215	0.00120192	0.0129061	snoRNA	-
ENSSSCG00000036984	GALR1	1.89646	0.00120475	0.0129289	protein_coding	galanin receptor 1 [Source:VGNC Symbol;Acc:VGNC:88339]
ENSSSCG00000031114	SLFN14	2.75442	0.00120867	0.0129633	protein_coding	schlafen family member 14 [Source:VGNC Symbol;Acc:VGNC:93201]
ENSSSCG00000010456	PANK1	-1.20342	0.00121415	0.0130144	protein_coding	pantothenate kinase 1 [Source:HGNC Symbol;Acc:HGNC:8598]
ENSSSCG00000011972	FILIP1L	-1.14678	0.0012164	0.0130231	protein_coding	filamin A interacting protein 1 like [Source:VGNC Symbol;Acc:VGNC:88140]
ENSSSCG00000032967	CACNB3	-1.49359	0.00122145	0.0130613	protein_coding	calcium voltage-gated channel auxiliary subunit beta 3 [Source:VGNC Symbol;Acc:VGNC:103221]
ENSSSCG00000004704	PPIP5K1	-1.05508	0.00122212	0.0130613	protein_coding	diphosphoinositol pentakisphosphate kinase 1 [Source:VGNC Symbol;Acc:VGNC:91700]
ENSSSCG00000027550	PLCD1	1.10237	0.00122688	0.0131045	protein_coding	phospholipase C delta 1 [Source:VGNC Symbol;Acc:VGNC:91517]
ENSSSCG00000013418	CFD	1.00047	0.00122813	0.0131101	protein_coding	complement factor D [Source:VGNC Symbol;Acc:VGNC:86609]
ENSSSCG00000009150	HADH	-1.00994	0.00124074	0.0132292	protein_coding	hydroxyacyl-CoA dehydrogenase [Source:VGNC Symbol;Acc:VGNC:88771]
ENSSSCG00000004342	NDUFAF4	1.01246	0.00124252	0.0132327	protein_coding	NADH:ubiquinone oxidoreductase complex assembly factor 4 [Source:VGNC Symbol;Acc:VGNC:90641]
ENSSSCG00000012755	GABRQ	-4.40388	0.00124467	0.0132478	protein_coding	gamma-aminobutyric acid type A receptor subunit theta [Source:VGNC Symbol;Acc:VGNC:88315]
ENSSSCG00000001676	LRRC73	2.07094	0.00125072	0.0132966	protein_coding	leucine rich repeat containing 73 [Source:VGNC Symbol;Acc:VGNC:89854]
ENSSSCG00000009868	RBM19	1.01483	0.00125619	0.0133393	protein_coding	RNA binding motif protein 19 [Source:VGNC Symbol;Acc:VGNC:92150]
ENSSSCG00000024109	BDH1	-1.26737	0.00126178	0.0133853	protein_coding	3-hydroxybutyrate dehydrogenase 1 [Source:VGNC Symbol;Acc:VGNC:85792]
ENSSSCG00000009975	EMID1	-1.34424	0.0012647	0.0134061	protein_coding	EMI domain containing 1 [Source:VGNC Symbol;Acc:VGNC:87679]
ENSSSCG00000014015	-	-1.21659	0.00127784	0.0135297	protein_coding	MRN complex interacting protein [Source:VGNC Symbol;Acc:VGNC:90345]
ENSSSCG00000023247	OPTN	-1.40435	0.00128164	0.0135595	protein_coding	optineurin [Source:VGNC Symbol;Acc:VGNC:95832]
ENSSSCG00000032607	ALPL	1.64786	0.00128215	0.0135595	protein_coding	alkaline phosphatase, biomineralization associated [Source:VGNC Symbol;Acc:VGNC:85269]
ENSSSCG00000011895	PLA1A	-1.0606	0.00128536	0.0135856	protein_coding	phospholipase A1 member A [Source:VGNC Symbol;Acc:VGNC:91488]
ENSSSCG00000008835	RASL11B	1.27463	0.00128702	0.0135881	protein_coding	RAS like family 11 member B [Source:VGNC Symbol;Acc:VGNC:92120]
ENSSSCG00000023118	BZW2	1.40762	0.0012871	0.0135881	protein_coding	basic leucine zipper and W2 domains 2 [Source:VGNC Symbol;Acc:VGNC:85922]
ENSSSCG00000009046	-	3.37101	0.00128946	0.0136052	protein_coding	-
ENSSSCG00000046405	-	4.57658	0.00129123	0.0136159	lncRNA	-
ENSSSCG00000016900	ESM1	-1.20903	0.00130453	0.0137402	protein_coding	endothelial cell specific molecule 1 [Source:VGNC Symbol;Acc:VGNC:87789]
ENSSSCG00000028711	CASP1	-3.53332	0.0013062	0.0137499	protein_coding	caspase 1, apoptosis-related cysteine peptidase [Source:NCBI gene (formerly Entrezgene);Acc:397319]
ENSSSCG00000010267	LRRC20	-1.49362	0.00130942	0.0137701	protein_coding	leucine rich repeat containing 20 [Source:VGNC Symbol;Acc:VGNC:89830]
ENSSSCG00000045667	-	2.18193	0.0013111	0.0137701	lncRNA	-
ENSSSCG00000027426	BCL3	1.69638	0.00131129	0.0137701	protein_coding	BCL3 transcription coactivator [Source:VGNC Symbol;Acc:VGNC:96564]
ENSSSCG00000040180	TMEM64	1.16256	0.00131145	0.0137701	protein_coding	transmembrane protein 64 [Source:VGNC Symbol;Acc:VGNC:94199]
novel.619	-	-2.26582	0.00131191	0.0137701	-	- && - && -
ENSSSCG00000023225	SYN2	5.19952	0.00132775	0.0139124	protein_coding	synapsin II [Source:VGNC Symbol;Acc:VGNC:93659]
ENSSSCG00000008536	-	1.24665	0.00133925	0.0140248	pseudogene	-
ENSSSCG00000014272	-	3.43982	0.0013401	0.0140255	protein_coding	acyl-CoA synthetase long chain family member 6 [Source:VGNC Symbol;Acc:VGNC:99581]
ENSSSCG00000004830	-	-2.68477	0.00134467	0.0140639	protein_coding	ATPase phospholipid transporting 10A (putative) [Source:VGNC Symbol;Acc:VGNC:103030]
ENSSSCG00000046882	-	-3.6166	0.00134531	0.0140639	lncRNA	-
ENSSSCG00000032298	ABCC11	-1.79914	0.00135048	0.0140972	protein_coding	ATP binding cassette subfamily C member 11 [Source:VGNC Symbol;Acc:VGNC:84954]
novel.99	-	5.23307	0.00136346	0.0142128	-
ENSSSCG00000000950	E2F7	-1.87601	0.00138481	0.0143449	protein_coding	E2F transcription factor 7 [Source:VGNC Symbol;Acc:VGNC:87518]
ENSSSCG00000017614	TRIM25	-1.18364	0.00138702	0.0143596	protein_coding	tripartite motif containing 25 [Source:VGNC Symbol;Acc:VGNC:94401]
ENSSSCG00000010210	SLC16A9	2.06061	0.00139627	0.0144144	protein_coding	solute carrier family 16 member 9 [Source:VGNC Symbol;Acc:VGNC:92949]
novel.437	-	-2.81784	0.00141109	0.0145401	-	- && Q86V40.3 RecName: Full=Metalloprotease TIKI1; AltName: Full=TRAB domain-containing protein 2A; Flags: Precursor && -
ENSSSCG00000043056	-	-2.14488	0.00141164	0.0145401	lncRNA	-
ENSSSCG00000006235	TOX	2.82809	0.00141958	0.0145893	protein_coding	thymocyte selection associated high mobility group box [Source:VGNC Symbol;Acc:VGNC:94322]
ENSSSCG00000039825	C14orf180	1.68259	0.00141963	0.0145893	protein_coding	chromosome 14 open reading frame 180 [Source:HGNC Symbol;Acc:HGNC:33795]
ENSSSCG00000047823	-	4.11518	0.00142145	0.0145917	pseudogene	-
novel.295	-	-2.1238	0.00142146	0.0145917	-	- && - && -
ENSSSCG00000041690	-	2.70535	0.0014371	0.0147439	lncRNA	-
ENSSSCG00000000997	PPP1R3G	1.48497	0.00144519	0.0148018	protein_coding	protein phosphatase 1 regulatory subunit 3G [Source:VGNC Symbol;Acc:VGNC:91740]
ENSSSCG00000010546	-	-1.69204	0.00144723	0.0148081	protein_coding	cytochrome P450 family 2 subfamily C member 33 [Source:NCBI gene (formerly Entrezgene);Acc:403107]
ENSSSCG00000005380	COL15A1	-2.3828	0.0014627	0.0149391	protein_coding	collagen type XV alpha 1 chain [Source:VGNC Symbol;Acc:VGNC:86866]
ENSSSCG00000048448	-	-2.00274	0.00146364	0.0149403	protein_coding	-
ENSSSCG00000043043	-	2.43456	0.00147415	0.0150223	lncRNA	-
ENSSSCG00000044782	-	1.96272	0.00148332	0.0151002	pseudogene	-
ENSSSCG00000012658	RAB33A	2.55979	0.0014934	0.0151929	protein_coding	RAB33A, member RAS onco family [Source:VGNC Symbol;Acc:VGNC:98256]
ENSSSCG00000037016	ID1	-2.05801	0.00150491	0.015293	protein_coding	inhibitor of DNA binding 1, HLH protein [Source:VGNC Symbol;Acc:VGNC:96366]
ENSSSCG00000001735	RHAG	3.72096	0.00150852	0.015321	protein_coding	Rh associated glycoprotein [Source:VGNC Symbol;Acc:VGNC:92273]
ENSSSCG00000002904	HAUS5	-1.0365	0.00151207	0.0153425	protein_coding	HAUS augmin like complex subunit 5 [Source:VGNC Symbol;Acc:VGNC:88788]
ENSSSCG00000050714	-	-2.40663	0.00151232	0.0153425	lncRNA	-
ENSSSCG00000025416	CAMKV	-1.49851	0.00151459	0.015357	protein_coding	CaM kinase like vesicle associated [Source:VGNC Symbol;Acc:VGNC:86160]
ENSSSCG00000050067	-	1.18506	0.00151826	0.0153811	lncRNA	-
ENSSSCG00000030013	-	-2.17843	0.00151867	0.0153811	protein_coding	-
ENSSSCG00000026130	EPHA3	-1.79027	0.00152398	0.0154178	protein_coding	EPH receptor A3 [Source:VGNC Symbol;Acc:VGNC:87732]
ENSSSCG00000037914	IL17RB	1.17846	0.00153545	0.0154935	protein_coding	interleukin 17 receptor B [Source:VGNC Symbol;Acc:VGNC:89086]
ENSSSCG00000032355	LY86	-1.483	0.00153616	0.0154935	protein_coding	lymphocyte antigen 86 [Source:VGNC Symbol;Acc:VGNC:89905]
ENSSSCG00000046722	-	2.93576	0.00153658	0.0154935	lncRNA	-
ENSSSCG00000048115	-	1.22098	0.00154606	0.0155547	lncRNA	-
ENSSSCG00000045955	-	-4.20483	0.00154695	0.015555	lncRNA	-
ENSSSCG00000009665	CHRNA2	-3.93858	0.00155394	0.0155933	protein_coding	cholinergic receptor nicotinic alpha 2 subunit [Source:VGNC Symbol;Acc:VGNC:86668]
ENSSSCG00000003909	-	-1.22549	0.00155419	0.0155933	protein_coding	-
novel.480	-	1.98094	0.00156295	0.0156725	-
ENSSSCG00000032517	DMXL2	-1.06744	0.00158283	0.0158457	protein_coding	Dmx like 2 [Source:VGNC Symbol;Acc:VGNC:87360]
ENSSSCG00000015830	UNC5D	-3.35799	0.00159207	0.0159207	protein_coding	unc-5 netrin receptor D [Source:VGNC Symbol;Acc:VGNC:95892]
ENSSSCG00000008742	CD38	-1.98477	0.00159988	0.0159883	protein_coding	CD38 molecule [Source:VGNC Symbol;Acc:VGNC:86412]
ENSSSCG00000005952	LRRC6	2.15067	0.00160146	0.0159883	protein_coding	leucine rich repeat containing 6 [Source:VGNC Symbol;Acc:VGNC:98083]
ENSSSCG00000001565	CDKN1A	1.29898	0.00160832	0.016048	protein_coding	cyclin dependent kinase inhibitor 1A [Source:VGNC Symbol;Acc:VGNC:86514]
ENSSSCG00000029662	RASSF4	-1.0834	0.00161333	0.016089	protein_coding	Ras association domain family member 4 [Source:NCBI gene (formerly Entrezgene);Acc:100152580]
ENSSSCG00000036494	ERG28	-1.06119	0.00161472	0.0160941	protein_coding	ergosterol biosynthesis 28 homolog [Source:VGNC Symbol;Acc:VGNC:87769]
ENSSSCG00000042468	-	2.92129	0.00161759	0.0161073	lncRNA	-
ENSSSCG00000050719	-	1.34783	0.00161975	0.0161164	lncRNA	-
ENSSSCG00000027607	IER3	1.60966	0.0016205	0.0161164	protein_coding	immediate early response 3 [Source:VGNC Symbol;Acc:VGNC:89027]
ENSSSCG00000048298	-	3.4497	0.00163152	0.0162171	lncRNA	-
ENSSSCG00000015905	SCN2A	2.91628	0.00163604	0.0162443	protein_coding	sodium voltage-gated channel alpha subunit 2 [Source:HGNC Symbol;Acc:HGNC:10588]
ENSSSCG00000017995	USP43	2.03502	0.00165706	0.0164083	protein_coding	ubiquitin specific peptidase 43 [Source:VGNC Symbol;Acc:VGNC:94765]
ENSSSCG00000001457	SLA-DQB1	-1.3878	0.00165995	0.016419	protein_coding	SLA-DQ beta1 domain [Source:NCBI gene (formerly Entrezgene);Acc:100037921]
ENSSSCG00000001825	SLC41A3	-1.03546	0.00166252	0.0164354	protein_coding	solute carrier family 41 member 3 [Source:VGNC Symbol;Acc:VGNC:93115]
ENSSSCG00000004614	UNC13C	-2.56315	0.00168478	0.0166284	protein_coding	unc-13 homolog C [Source:VGNC Symbol;Acc:VGNC:94702]
ENSSSCG00000050830	-	1.93626	0.00168926	0.016654	lncRNA	-
ENSSSCG00000010872	AKT3	1.1245	0.00168967	0.016654	protein_coding	AKT serine/threonine kinase 3 [Source:VGNC Symbol;Acc:VGNC:96306]
ENSSSCG00000010523	HOGA1	-1.06993	0.00171871	0.0168991	protein_coding	4-hydroxy-2-oxoglutarate aldolase 1 [Source:VGNC Symbol;Acc:VGNC:88927]
ENSSSCG00000003435	MIIP	-1.07754	0.00172886	0.0169714	protein_coding	migration and invasion inhibitory protein [Source:VGNC Symbol;Acc:VGNC:90226]
ENSSSCG00000032478	MLLT6	1.15061	0.00175258	0.0171857	protein_coding	MLLT6, PHD finger containing [Source:VGNC Symbol;Acc:VGNC:90257]
ENSSSCG00000034378	IFNGR2	1.00866	0.00175716	0.0172124	protein_coding	interferon gamma receptor 2 [Source:VGNC Symbol;Acc:VGNC:89042]
ENSSSCG00000008213	CD8B	-2.45542	0.00176095	0.0172399	protein_coding	CD8b molecule [Source:NCBI gene (formerly Entrezgene);Acc:396636]
ENSSSCG00000016436	CHPF2	1.4561	0.00176626	0.0172826	protein_coding	chondroitin polymerizing factor 2 [Source:HGNC Symbol;Acc:HGNC:29270]
ENSSSCG00000004744	TYRO3	-1.04609	0.00177357	0.0173447	protein_coding	TYRO3 protein tyrosine kinase [Source:VGNC Symbol;Acc:VGNC:94618]
ENSSSCG00000024111	SCGB3A2	1.8487	0.00177462	0.0173457	protein_coding	secretoglobin family 3A member 2 [Source:VGNC Symbol;Acc:VGNC:92623]
ENSSSCG00000013150	-	1.37043	0.00177728	0.0173624	protein_coding	-
ENSSSCG00000023177	RRP9	1.05641	0.00178134	0.0173833	protein_coding	ribosomal RNA processing 9, U3 small nucleolar RNA binding protein [Source:VGNC Symbol;Acc:VGNC:92468]
ENSSSCG00000035895	JDP2	-1.09086	0.00179693	0.0175073	protein_coding	Jun dimerization protein 2 [Source:VGNC Symbol;Acc:VGNC:89282]
ENSSSCG00000038249	-	8.24892	0.00180535	0.0175705	protein_coding	-
ENSSSCG00000033189	-	1.36963	0.00182812	0.0177541	protein_coding	family with sequence similarity 107 member A [Source:NCBI gene (formerly Entrezgene);Acc:100516512]
ENSSSCG00000004013	SMOC2	-1.34316	0.00183556	0.0178074	protein_coding	SPARC related modular calcium binding 2 [Source:VGNC Symbol;Acc:VGNC:93260]
ENSSSCG00000037268	APCS	1.74236	0.00184187	0.0178496	protein_coding	amyloid P component, serum [Source:VGNC Symbol;Acc:VGNC:85407]
ENSSSCG00000004195	ARG1	1.45996	0.00184952	0.0179141	protein_coding	arginase 1 [Source:VGNC Symbol;Acc:VGNC:85454]
ENSSSCG00000020987	WDR31	1.21856	0.00185148	0.0179236	protein_coding	WD repeat domain 31 [Source:VGNC Symbol;Acc:VGNC:94914]
ENSSSCG00000003428	MTHFR	-1.09783	0.00185321	0.0179308	protein_coding	methylenetetrahydrofolate reductase [Source:VGNC Symbol;Acc:VGNC:90451]
ENSSSCG00000008550	SLC5A6	1.26389	0.00186914	0.0180561	protein_coding	solute carrier family 5 member 6 [Source:VGNC Symbol;Acc:VGNC:93146]
ENSSSCG00000016128	EEF1B2	1.00439	0.00187445	0.0180882	protein_coding	eukaryotic translation elongation factor 1 beta 2 [Source:NCBI gene (formerly Entrezgene);Acc:100154920]
ENSSSCG00000047683	-	4.6174	0.0018939	0.0182469	lncRNA	-
ENSSSCG00000048340	-	2.41086	0.00189614	0.0182479	lncRNA	-
ENSSSCG00000049557	-	-2.39357	0.00193229	0.0185342	lncRNA	-
ENSSSCG00000035867	GFOD1	1.58877	0.00193392	0.0185342	protein_coding	glucose-fructose oxidoreductase domain containing 1 [Source:VGNC Symbol;Acc:VGNC:88424]
ENSSSCG00000043867	-	2.12996	0.00193651	0.0185493	lncRNA	-
ENSSSCG00000046094	-	-1.29071	0.00194239	0.0185762	lncRNA	-
ENSSSCG00000011090	NEBL	-1.36128	0.00195728	0.0187089	protein_coding	nebulette [Source:VGNC Symbol;Acc:VGNC:95824]
novel.825	-	3.6982	0.00196705	0.0187825	-
ENSSSCG00000002306	GALNT16	-2.61183	0.0019755	0.0188434	protein_coding	polypeptide N-acetylgalactosaminyltransferase 16 [Source:VGNC Symbol;Acc:VGNC:88332]
ENSSSCG00000013269	MAPK8IP1	-1.10767	0.00199239	0.0189647	protein_coding	mitogen-activated protein kinase 8 interacting protein 1 [Source:VGNC Symbol;Acc:VGNC:90007]
novel.64	-	2.20585	0.00200524	0.019067	-	- && - && -
ENSSSCG00000000649	CLEC1A	1.72809	0.00200795	0.0190829	protein_coding	C-type lectin domain family 1 member A [Source:VGNC Symbol;Acc:VGNC:86750]
ENSSSCG00000026893	-	-1.00229	0.00201574	0.0191429	protein_coding	-
ENSSSCG00000004366	BVES	-2.08322	0.0020212	0.0191586	protein_coding	blood vessel epicardial substance [Source:VGNC Symbol;Acc:VGNC:103040]
ENSSSCG00000003809	JAK1	1.04124	0.00202224	0.0191586	protein_coding	Janus kinase 1 [Source:VGNC Symbol;Acc:VGNC:89270]
ENSSSCG00000014286	SOWAHA	2.21573	0.0020327	0.0192377	protein_coding	sosondowah ankyrin repeat domain family member A [Source:VGNC Symbol;Acc:VGNC:93347]
ENSSSCG00000039890	RASL11A	1.2714	0.00205086	0.0193995	protein_coding	RAS like family 11 member A [Source:VGNC Symbol;Acc:VGNC:92119]
ENSSSCG00000027372	SAMD9	-1.65169	0.00207035	0.0195617	protein_coding	sterile alpha motif domain containing 9 [Source:HGNC Symbol;Acc:HGNC:1348]
ENSSSCG00000032561	PDCD1LG2	-2.22977	0.00207231	0.0195617	protein_coding	programmed cell death 1 ligand 2 [Source:VGNC Symbol;Acc:VGNC:91243]
ENSSSCG00000007216	DEFB115	-2.97103	0.00208047	0.0196082	protein_coding	defensin beta 115 [Source:HGNC Symbol;Acc:HGNC:18096]
ENSSSCG00000040282	-	4.01432	0.00208668	0.0196565	lncRNA	-
ENSSSCG00000042281	-	1.84181	0.00212078	0.0199467	lncRNA	-
novel.316	-	-5.086	0.00212666	0.0199814	-	- && - && -
ENSSSCG00000036822	-	-1.99125	0.00213042	0.0200063	protein_coding	transmembrane protein 273 [Source:NCBI gene (formerly Entrezgene);Acc:100153777]
ENSSSCG00000004484	COL12A1	1.02611	0.00213977	0.0200838	protein_coding	collagen type XII alpha 1 chain [Source:VGNC Symbol;Acc:VGNC:86864]
ENSSSCG00000008289	MTHFD2	-1.24445	0.0021425	0.0200887	protein_coding	methylenetetrahydrofolate dehydrogenase (NADP+ dependent) 2, methenyltetrahydrofolate cyclohydrolase [Source:HGNC Symbol;Acc:HGNC:7434]
ENSSSCG00000022200	SYT17	3.0268	0.00214695	0.0201201	protein_coding	synaptotagmin 17 [Source:HGNC Symbol;Acc:HGNC:24119]
ENSSSCG00000046688	-	-3.19038	0.00215134	0.0201508	lncRNA	-
novel.885	-	-1.29735	0.00217132	0.0203275	-	- && - && -
ENSSSCG00000049444	-	-1.76491	0.00217452	0.020347	protein_coding	-
ENSSSCG00000000257	ITGB7	-1.47343	0.00217909	0.0203682	protein_coding	integrin subunit beta 7 [Source:VGNC Symbol;Acc:VGNC:89245]
ENSSSCG00000049278	-	-1.82691	0.00218513	0.0204042	protein_coding	-
ENSSSCG00000033185	PPP2R3A	1.71372	0.00218755	0.0204164	protein_coding	protein phosphatase 2 regulatory subunit B''alpha [Source:HGNC Symbol;Acc:HGNC:9307]
ENSSSCG00000035195	HNMT	-1.05587	0.00218911	0.0204205	protein_coding	histamine N-methyltransferase [Source:NCBI gene (formerly Entrezgene);Acc:100624677]
ENSSSCG00000013933	PBX4	-2.83971	0.00223494	0.0208159	protein_coding	PBX homeobox 4 [Source:VGNC Symbol;Acc:VGNC:91206]
ENSSSCG00000004572	-	1.95088	0.00223922	0.0208206	protein_coding	-
ENSSSCG00000029471	STAC3	1.54364	0.00223991	0.0208206	protein_coding	SH3 and cysteine rich domain 3 [Source:VGNC Symbol;Acc:VGNC:93523]
ENSSSCG00000026407	-	-2.12797	0.00224002	0.0208206	protein_coding	NCCRP1, F-box associated domain containing [Source:VGNC Symbol;Acc:VGNC:96755]
ENSSSCG00000048833	-	4.87781	0.00228287	0.0211325	lncRNA	-
ENSSSCG00000037547	SLC17A3	-4.5572	0.00229239	0.0212099	protein_coding	solute carrier family 17 member 3 [Source:VGNC Symbol;Acc:VGNC:92952]
ENSSSCG00000044318	-	-1.81983	0.00229623	0.0212346	lncRNA	-
ENSSSCG00000038151	CMTM3	-1.08917	0.00230253	0.0212712	protein_coding	CKLF like MARVEL transmembrane domain containing 3 [Source:VGNC Symbol;Acc:VGNC:86803]
novel.471	-	-1.89174	0.00230461	0.0212796	-	- && - && -
ENSSSCG00000041356	-	1.60668	0.0023138	0.0213289	protein_coding	-
ENSSSCG00000006031	TMEM74	-1.83497	0.00231514	0.0213289	protein_coding	transmembrane protein 74 [Source:VGNC Symbol;Acc:VGNC:94207]
ENSSSCG00000031615	SERPINB9	-1.18971	0.00231581	0.0213289	protein_coding	serpin peptidase inhibitor, clade B (ovalbumin), member 9 [Source:NCBI gene (formerly Entrezgene);Acc:100126851]
ENSSSCG00000044913	-	1.55587	0.00231724	0.0213313	lncRNA	-
ENSSSCG00000045200	-	1.09969	0.00232163	0.0213609	lncRNA	-
novel.580	-	-1.68007	0.00234218	0.0214956	-	- && - && -
ENSSSCG00000015712	DDX18	1.06469	0.00236147	0.0216507	protein_coding	DEAD-box helicase 18 [Source:VGNC Symbol;Acc:VGNC:99709]
ENSSSCG00000005371	TRMO	1.52757	0.00236963	0.0217146	protein_coding	hemogen [Source:VGNC Symbol;Acc:VGNC:88842]
ENSSSCG00000010376	GDF10	-1.39792	0.00238614	0.0218	protein_coding	growth differentiation factor 10 [Source:VGNC Symbol;Acc:VGNC:88397]
ENSSSCG00000024296	NKIRAS1	-1.02454	0.00239968	0.0218908	protein_coding	NFKB inhibitor interacting Ras like 1 [Source:VGNC Symbol;Acc:VGNC:90762]
ENSSSCG00000000910	CRADD	1.18675	0.00240174	0.0218986	protein_coding	suppressor of cytokine signaling 2 [Source:NCBI gene (formerly Entrezgene);Acc:100037966]
ENSSSCG00000044141	-	2.76841	0.00240295	0.0218986	lncRNA	-
ENSSSCG00000010099	-	-1.57695	0.00240599	0.0219153	protein_coding	-
ENSSSCG00000031356	HES1	-1.42661	0.00243544	0.0221614	protein_coding	hes family bHLH transcription factor 1 [Source:VGNC Symbol;Acc:VGNC:88854]
ENSSSCG00000043451	-	-2.55672	0.00243864	0.0221794	protein_coding	-
ENSSSCG00000010626	-	1.94505	0.00244154	0.0221947	pseudogene	-
novel.366	-	1.29159	0.00244903	0.0222344	-	- && - && -
ENSSSCG00000010245	STOX1	-2.13927	0.00244958	0.0222344	protein_coding	storkhead box 1 [Source:VGNC Symbol;Acc:VGNC:93569]
ENSSSCG00000032661	-	9.77142	0.00245672	0.022277	protein_coding	-
novel.514	-	1.7785	0.00246403	0.0223211	-	- && - && -
ENSSSCG00000017010	INSYN2B	2.57378	0.00247018	0.0223657	protein_coding	inhibitory synaptic factor family member 2B [Source:VGNC Symbol;Acc:VGNC:89157]
ENSSSCG00000016233	SERPINE2	-1.22892	0.00250574	0.022665	protein_coding	serpin family E member 2 [Source:VGNC Symbol;Acc:VGNC:96484]
ENSSSCG00000010055	GGT5	-1.50246	0.00253668	0.0228994	protein_coding	gamma-glutamyltransferase 5 [Source:VGNC Symbol;Acc:VGNC:88439]
novel.548	-	-1.56931	0.00254366	0.0229431	-	- && Q96MW7.1 RecName: Full=Tigger transposable element-derived protein 1 && -
ENSSSCG00000050603	-	-1.42692	0.00254405	0.0229431	pseudogene	-
ENSSSCG00000051625	-	1.09549	0.00256392	0.0230537	lncRNA	-
ENSSSCG00000028802	-	1.97234	0.00256733	0.023073	protein_coding	-
ENSSSCG00000032162	P2RY13	-2.01663	0.00257929	0.0231576	protein_coding	purinergic receptor P2Y13 [Source:VGNC Symbol;Acc:VGNC:91125]
ENSSSCG00000017311	MAPT	-1.17053	0.00258156	0.0231612	protein_coding	microtubule associated protein tau [Source:VGNC Symbol;Acc:VGNC:90016]
ENSSSCG00000041238	-	1.01189	0.00258916	0.0232119	lncRNA	-
ENSSSCG00000001469	SLA-DMB	-1.62567	0.00259242	0.0232297	protein_coding	MHC class II, DM beta [Source:NCBI gene (formerly Entrezgene);Acc:100135050]
ENSSSCG00000013276	PRDM11	1.05101	0.00261863	0.0234298	protein_coding	PR/SET domain 11 [Source:HGNC Symbol;Acc:HGNC:13996]
ENSSSCG00000014825	RELT	-1.12503	0.00264063	0.0235919	protein_coding	RELT TNF receptor [Source:VGNC Symbol;Acc:VGNC:92209]
ENSSSCG00000001613	TREML1	3.38282	0.0026609	0.0237496	protein_coding	triggering receptor expressed on myeloid cells like 1 [Source:VGNC Symbol;Acc:VGNC:94385]
ENSSSCG00000000258	RARG	-1.13089	0.0026875	0.0239401	protein_coding	retinoic acid receptor gamma [Source:HGNC Symbol;Acc:HGNC:9866]
ENSSSCG00000031948	-	1.52576	0.0026922	0.0239702	lncRNA	-
ENSSSCG00000040588	-	4.15551	0.00269605	0.0239927	pseudogene	-
ENSSSCG00000009942	DAO	-1.31773	0.0027006	0.0240215	protein_coding	D-amino acid oxidase [Source:VGNC Symbol;Acc:VGNC:87155]
ENSSSCG00000034866	-	3.04899	0.00270746	0.0240708	protein_coding	-
ENSSSCG00000012787	L1CAM	-2.08472	0.0027105	0.024086	protein_coding	L1 cell adhesion molecule [Source:HGNC Symbol;Acc:HGNC:6470]
ENSSSCG00000049863	-	2.27562	0.00271693	0.0241313	lncRNA	-
ENSSSCG00000034894	NKAIN3	-1.39865	0.0027402	0.0243143	protein_coding	sodium/potassium transporting ATPase interacting 3 [Source:VGNC Symbol;Acc:VGNC:90755]
ENSSSCG00000027443	MRAS	-1.03197	0.00278503	0.024688	protein_coding	muscle RAS onco homolog [Source:VGNC Symbol;Acc:VGNC:90340]
ENSSSCG00000004758	RHOV	-1.61675	0.00280883	0.0248666	protein_coding	ras homolog family member V [Source:VGNC Symbol;Acc:VGNC:92295]
ENSSSCG00000024892	NSG1	1.48386	0.00280988	0.0248666	protein_coding	neuronal vesicle trafficking associated 1 [Source:VGNC Symbol;Acc:VGNC:90907]
ENSSSCG00000033761	FOXG1	-3.35495	0.00281066	0.0248666	protein_coding	forkhead box G1 [Source:VGNC Symbol;Acc:VGNC:88206]
ENSSSCG00000000415	SDR9C7	-3.47868	0.0028281	0.0249967	protein_coding	short chain dehydrogenase/reductase family 9C member 7 [Source:VGNC Symbol;Acc:VGNC:92664]
ENSSSCG00000039222	-	-1.07946	0.00283442	0.0250282	protein_coding	-
ENSSSCG00000037565	H1-2	1.51422	0.00284078	0.0250601	pseudogene	H1.2 linker histone, cluster member [Source:NCBI gene (formerly Entrezgene);Acc:574051]
ENSSSCG00000048425	-	3.7115	0.00284363	0.0250652	lncRNA	-
ENSSSCG00000004962	CORO2B	1.82955	0.00285127	0.0251161	protein_coding	coronin 2B [Source:VGNC Symbol;Acc:VGNC:86916]
novel.714	-	1.94081	0.00287063	0.0252743	-
ENSSSCG00000029163	BCAT1	1.68015	0.00287889	0.0253261	protein_coding	branched chain amino acid transaminase 1 [Source:VGNC Symbol;Acc:VGNC:85773]
ENSSSCG00000050097	-	2.63624	0.0028793	0.0253261	protein_coding	-
ENSSSCG00000047058	-	2.98891	0.00288422	0.0253571	lncRNA	-
ENSSSCG00000009182	-	-1.52544	0.00289528	0.0254298	protein_coding	alcohol dehydrogenase 1C (class I), gamma polypeptide [Source:NCBI gene (formerly Entrezgene);Acc:100512615]
ENSSSCG00000049305	-	1.92042	0.00290315	0.0254866	lncRNA	-
ENSSSCG00000009531	TEX30	-1.10892	0.00291531	0.0255687	protein_coding	testis expressed 30 [Source:VGNC Symbol;Acc:VGNC:93898]
ENSSSCG00000039551	RNF126	1.01624	0.00291698	0.025571	protein_coding	ring finger protein 126 [Source:VGNC Symbol;Acc:VGNC:92353]
ENSSSCG00000003123	BSPH1	4.04544	0.00292176	0.0255899	protein_coding	binder of sperm protein homolog 1 [Source:VGNC Symbol;Acc:VGNC:96925]
ENSSSCG00000011538	LMCD1	-1.24792	0.00293383	0.0256816	protein_coding	LIM and cysteine rich domains 1 [Source:VGNC Symbol;Acc:VGNC:89756]
ENSSSCG00000000138	PVALB	-2.77315	0.00293784	0.0256844	protein_coding	parvalbumin [Source:VGNC Symbol;Acc:VGNC:92007]
ENSSSCG00000007022	ANK1	2.45553	0.00293839	0.0256844	protein_coding	ankyrin 1 [Source:VGNC Symbol;Acc:VGNC:96344]
ENSSSCG00000002001	REC8	-1.53049	0.00294242	0.0256947	protein_coding	REC8 meiotic recombination protein [Source:VGNC Symbol;Acc:VGNC:92193]
ENSSSCG00000007944	-	-1.05178	0.00294521	0.0256947	protein_coding	-
ENSSSCG00000034371	-	2.79159	0.00297618	0.0258656	protein_coding	-
ENSSSCG00000047035	-	-2.81604	0.00301718	0.0262094	lncRNA	-
ENSSSCG00000033352	-	1.76594	0.00302785	0.0262767	lncRNA	-
ENSSSCG00000013498	EBI3	-1.44932	0.00302926	0.0262767	protein_coding	Epstein-Barr virus induced 3 [Source:NCBI gene (formerly Entrezgene);Acc:100522599]
ENSSSCG00000007032	PLAT	-1.1562	0.00303686	0.0263301	protein_coding	plasminogen activator, tissue type [Source:VGNC Symbol;Acc:VGNC:98201]
ENSSSCG00000039780	RTN4RL1	-1.98754	0.00304264	0.0263676	protein_coding	reticulon 4 receptor like 1 [Source:VGNC Symbol;Acc:VGNC:92504]
ENSSSCG00000023178	BATF2	-2.5407	0.00304439	0.0263702	protein_coding	basic leucine zipper ATF-like transcription factor 2 [Source:VGNC Symbol;Acc:VGNC:85759]
ENSSSCG00000031101	METTL21C	2.32294	0.00306445	0.0265061	protein_coding	methyltransferase like 21C [Source:VGNC Symbol;Acc:VGNC:90159]
ENSSSCG00000012076	MX2	-3.12046	0.00306752	0.0265201	protein_coding	MX dynamin like GTPase 2 [Source:HGNC Symbol;Acc:HGNC:7533]
ENSSSCG00000024591	ETV1	-1.00259	0.00307535	0.0265751	protein_coding	ETS variant transcription factor 1 [Source:VGNC Symbol;Acc:VGNC:87810]
ENSSSCG00000041983	-	1.69591	0.00310067	0.0267431	lncRNA	-
ENSSSCG00000024162	-	-1.08533	0.0031098	0.0267964	protein_coding	cell death inducing DFFA like effector a [Source:NCBI gene (formerly Entrezgene);Acc:100127171]
ENSSSCG00000016210	ABCB6	-1.03787	0.00311838	0.0268577	protein_coding	ATP binding cassette subfamily B member 6 (Langereis blood group) [Source:HGNC Symbol;Acc:HGNC:47]
ENSSSCG00000044054	-	2.06534	0.00314852	0.0270915	lncRNA	-
novel.93	-	-3.07384	0.00315641	0.0271466	-	- && - && -
ENSSSCG00000003600	TINAGL1	-1.2677	0.00317578	0.0272745	protein_coding	tubulointerstitial nephritis antigen like 1 [Source:VGNC Symbol;Acc:VGNC:93999]
ENSSSCG00000039074	TNFRSF13C	-1.17366	0.00319431	0.0274078	protein_coding	TNF receptor superfamily member 13C [Source:VGNC Symbol;Acc:VGNC:94260]
ENSSSCG00000040140	CD3E	-2.82396	0.0031985	0.0274096	protein_coding	CD3e molecule [Source:VGNC Symbol;Acc:VGNC:86414]
ENSSSCG00000034102	DGAT2	-1.4459	0.00319904	0.0274096	protein_coding	diacylglycerol O-acyltransferase 2 [Source:NCBI gene (formerly Entrezgene);Acc:100294675]
ENSSSCG00000005641	DNM1	2.29511	0.00321505	0.0275338	protein_coding	dynamin 1 [Source:VGNC Symbol;Acc:VGNC:87380]
ENSSSCG00000012492	DRP2	-1.92104	0.00323481	0.0276639	protein_coding	dystrophin related protein 2 [Source:VGNC Symbol;Acc:VGNC:87451]
ENSSSCG00000023082	SSUH2	-2.4191	0.00324843	0.0277454	protein_coding	ssu-2 homolog [Source:VGNC Symbol;Acc:VGNC:96764]
ENSSSCG00000028192	DNAJC28	-1.04318	0.00324972	0.0277454	protein_coding	DnaJ heat shock protein family (Hsp40) member C28 [Source:HGNC Symbol;Acc:HGNC:1297]
ENSSSCG00000011453	ITIH4	1.34075	0.00325043	0.0277454	protein_coding	inter-alpha-trypsin inhibitor heavy chain 4 [Source:NCBI gene (formerly Entrezgene);Acc:396799]
ENSSSCG00000005055	LGALS3	1.60513	0.00325738	0.0277916	protein_coding	galectin 3 [Source:VGNC Symbol;Acc:VGNC:89694]
ENSSSCG00000027428	ENHO	-1.90598	0.00326592	0.0278514	protein_coding	energy homeostasis associated [Source:VGNC Symbol;Acc:VGNC:96058]
ENSSSCG00000046580	-	3.0113	0.00327908	0.0279374	lncRNA	-
ENSSSCG00000027997	NME5	-1.58679	0.00328176	0.0279464	protein_coding	NME/NM23 family member 5 [Source:VGNC Symbol;Acc:VGNC:90793]
ENSSSCG00000014854	KLHL35	1.8123	0.00330886	0.0281121	protein_coding	kelch like family member 35 [Source:VGNC Symbol;Acc:VGNC:89529]
ENSSSCG00000029843	NPHP4	-1.47175	0.00331054	0.0281133	protein_coding	nephrocystin 4 [Source:HGNC Symbol;Acc:HGNC:19104]
ENSSSCG00000036954	MORN4	1.34926	0.00331469	0.0281223	protein_coding	MORN repeat containing 4 [Source:VGNC Symbol;Acc:VGNC:90310]
ENSSSCG00000009239	-	-2.11947	0.00331994	0.0281537	protein_coding	-
ENSSSCG00000034735	-	-4.00181	0.00334025	0.0282469	protein_coding	-
ENSSSCG00000026592	TLR6	-1.26384	0.00334348	0.0282611	protein_coding	toll like receptor 6 [Source:VGNC Symbol;Acc:VGNC:94026]
ENSSSCG00000035473	-	-3.94693	0.00335239	0.0283232	protein_coding	-
ENSSSCG00000011432	GLYCTK	-1.01144	0.00337812	0.0284877	protein_coding	glycerate kinase [Source:VGNC Symbol;Acc:VGNC:88504]
ENSSSCG00000009393	EBPL	-1.15383	0.00338098	0.0284986	protein_coding	EBP like [Source:VGNC Symbol;Acc:VGNC:87529]
ENSSSCG00000037272	FABP2	-2.49883	0.00338897	0.0285528	protein_coding	fatty acid binding protein 2 [Source:VGNC Symbol;Acc:VGNC:87871]
ENSSSCG00000012600	AGTR2	4.25809	0.00341894	0.0287653	protein_coding	angiotensin II receptor type 2 [Source:VGNC Symbol;Acc:VGNC:85192]
ENSSSCG00000034607	OGN	-1.32799	0.00342471	0.0287872	protein_coding	osteoglycin [Source:VGNC Symbol;Acc:VGNC:91028]
ENSSSCG00000035101	KLF5	1.91122	0.00343218	0.0288233	protein_coding	Kruppel like factor 5 [Source:VGNC Symbol;Acc:VGNC:89499]
ENSSSCG00000006205	MCMDC2	1.03554	0.00343893	0.0288534	protein_coding	minichromosome maintenance domain containing 2 [Source:VGNC Symbol;Acc:VGNC:90078]
ENSSSCG00000010428	DKK1	-4.53436	0.00344278	0.0288643	protein_coding	dickkopf WNT signaling pathway inhibitor 1 [Source:VGNC Symbol;Acc:VGNC:87321]
ENSSSCG00000010475	CYP26A1	-2.97419	0.00344671	0.0288654	protein_coding	cytochrome P450 family 26 subfamily A member 1 [Source:VGNC Symbol;Acc:VGNC:103370]
ENSSSCG00000011915	GRAMD1C	-1.13546	0.00346306	0.0289535	protein_coding	GRAM domain containing 1C [Source:VGNC Symbol;Acc:VGNC:88657]
ENSSSCG00000035634	PLSCR1	-1.23313	0.00346389	0.0289535	protein_coding	phospholipid scramblase 1 [Source:NCBI gene (formerly Entrezgene);Acc:100620055]
ENSSSCG00000024800	-	-1.15863	0.00347561	0.0290139	protein_coding	-
ENSSSCG00000016338	PER2	-1.10883	0.00347727	0.0290144	protein_coding	period circadian regulator 2 [Source:VGNC Symbol;Acc:VGNC:96478]
ENSSSCG00000006829	SYPL2	1.00543	0.00348007	0.0290245	protein_coding	synaptophysin like 2 [Source:VGNC Symbol;Acc:VGNC:93677]
ENSSSCG00000050105	-	-2.27499	0.00349472	0.0291334	lncRNA	-
ENSSSCG00000034062	SV2C	-3.22182	0.00350304	0.0291893	protein_coding	synaptic vesicle glycoprotein 2C [Source:VGNC Symbol;Acc:VGNC:93641]
ENSSSCG00000030906	MPL	-1.76233	0.00353476	0.0294251	protein_coding	MPL proto-onco, thrombopoietin receptor [Source:VGNC Symbol;Acc:VGNC:90326]
ENSSSCG00000008902	PPAT	1.03311	0.00354991	0.0295186	protein_coding	phosphoribosyl pyrophosphate amidotransferase [Source:VGNC Symbol;Acc:VGNC:91687]
ENSSSCG00000002806	MMP15	1.176	0.00356079	0.0295892	protein_coding	matrix metallopeptidase 15 [Source:VGNC Symbol;Acc:VGNC:90270]
ENSSSCG00000044824	-	-2.41473	0.00357216	0.0296501	lncRNA	-
ENSSSCG00000006191	XKR9	-1.4532	0.00359337	0.0297359	protein_coding	XK related 9 [Source:VGNC Symbol;Acc:VGNC:94997]
ENSSSCG00000011694	CPB1	2.99571	0.00359996	0.0297651	protein_coding	carboxypeptidase B1 [Source:VGNC Symbol;Acc:VGNC:86933]
ENSSSCG00000045498	-	1.3539	0.00360799	0.029818	lncRNA	-
ENSSSCG00000041272	-	1.16865	0.00361473	0.0298601	lncRNA	-
ENSSSCG00000042170	-	2.27295	0.00363451	0.0300099	lncRNA	-
ENSSSCG00000025308	IL17D	1.35357	0.00363748	0.0300208	protein_coding	interleukin 17D [Source:HGNC Symbol;Acc:HGNC:5984]
ENSSSCG00000029541	PSD2	1.54851	0.0036427	0.0300502	protein_coding	pleckstrin and Sec7 domain containing 2 [Source:VGNC Symbol;Acc:VGNC:91896]
ENSSSCG00000031610	-	-2.0084	0.00366342	0.0301877	pseudogene	-
ENSSSCG00000022295	-	-1.10505	0.00366434	0.0301877	protein_coding	-
ENSSSCG00000016831	SPEF2	-1.52325	0.00368105	0.0303116	protein_coding	sperm flagellar 2 [Source:NCBI gene (formerly Entrezgene);Acc:733620]
ENSSSCG00000008557	EMILIN1	-1.37403	0.00369698	0.0304152	protein_coding	elastin microfibril interfacer 1 [Source:VGNC Symbol;Acc:VGNC:87680]
ENSSSCG00000041235	-	1.72655	0.00370142	0.0304242	lncRNA	-
novel.128	-	3.78943	0.00370371	0.0304293	-	- && - && -
ENSSSCG00000007578	-	4.57329	0.00370903	0.0304592	protein_coding	-
novel.573	-	1.70472	0.00372736	0.030578	-
ENSSSCG00000016684	SCRN1	-1.9816	0.00376311	0.0307976	protein_coding	secernin 1 [Source:VGNC Symbol;Acc:VGNC:92647]
ENSSSCG00000049844	-	1.72617	0.00376378	0.0307976	pseudogene	-
ENSSSCG00000028784	-	1.37113	0.00376716	0.0307976	protein_coding	-
ENSSSCG00000027465	NLGN3	1.3146	0.00380049	0.031029	protein_coding	neuroligin 3 [Source:VGNC Symbol;Acc:VGNC:90778]
ENSSSCG00000044457	-	4.29494	0.00380059	0.031029	lncRNA	-
ENSSSCG00000048179	-	1.19328	0.00380343	0.0310383	lncRNA	-
ENSSSCG00000023048	Metazoa_SRP	-3.50042	0.00381175	0.0310922	misc_RNA	Metazoan signal recognition particle RNA [Source:RFAM;Acc:RF00017]
ENSSSCG00000023419	-	-1.14999	0.0038283	0.0312132	protein_coding	Rho guanine nucleotide exchange factor 10 [Source:VGNC Symbol;Acc:VGNC:95605]
ENSSSCG00000005423	ABCA1	1.10954	0.00383904	0.0312728	protein_coding	ATP binding cassette subfamily A member 1 [Source:VGNC Symbol;Acc:VGNC:84947]
ENSSSCG00000012527	-	-1.51594	0.00384896	0.0313396	lncRNA	-
ENSSSCG00000029694	SLC23A3	-1.93222	0.00386613	0.0314512	protein_coding	solute carrier family 23 member 3 [Source:VGNC Symbol;Acc:VGNC:98319]
ENSSSCG00000037110	PCP4	-3.8378	0.00387251	0.0314891	protein_coding	Purkinje cell protein 4 [Source:VGNC Symbol;Acc:VGNC:91229]
ENSSSCG00000038811	MOB3B	-1.21617	0.00388583	0.0315528	protein_coding	MOB kinase activator 3B [Source:VGNC Symbol;Acc:VGNC:96024]
ENSSSCG00000003760	TTLL7	-1.34823	0.00390277	0.0316223	protein_coding	tubulin tyrosine ligase like 7 [Source:VGNC Symbol;Acc:VGNC:94571]
ENSSSCG00000037514	-	-1.54469	0.00390895	0.0316579	protein_coding	-
novel.823	-	5.76037	0.00392944	0.0317956	-	- && - && -
ENSSSCG00000017912	PLD2	-1.07283	0.00393597	0.0318343	protein_coding	phospholipase D2 [Source:VGNC Symbol;Acc:VGNC:91526]
ENSSSCG00000014570	NRIP3	3.93011	0.00398123	0.0321005	protein_coding	nuclear receptor interacting protein 3 [Source:HGNC Symbol;Acc:HGNC:1167]
ENSSSCG00000038829	-	1.204	0.00398582	0.0321232	protein_coding	-
ENSSSCG00000026268	DLG5	2.59858	0.00399173	0.0321423	protein_coding	discs large MAGUK scaffold protein 5 [Source:VGNC Symbol;Acc:VGNC:87329]
ENSSSCG00000031579	PCP4L1	-1.19633	0.0040052	0.0321938	protein_coding	Purkinje cell protein 4 like 1 [Source:VGNC Symbol;Acc:VGNC:98831]
ENSSSCG00000031414	-	2.47705	0.00404301	0.0324691	lncRNA	-
ENSSSCG00000008634	ATP6V1C2	4.7683	0.00404768	0.0324922	protein_coding	ATPase H+ transporting V1 subunit C2 [Source:VGNC Symbol;Acc:VGNC:85673]
novel.757	-	-3.75506	0.00406213	0.0325783	-	- && - && -
ENSSSCG00000033386	-	4.56181	0.00407585	0.0326319	lncRNA	-
ENSSSCG00000040770	CA1	3.09537	0.00408406	0.0326832	protein_coding	carbonic anhydrase 1 [Source:VGNC Symbol;Acc:VGNC:98744]
ENSSSCG00000010370	-	2.71857	0.0041183	0.0329138	protein_coding	annexin A8 [Source:NCBI gene (formerly Entrezgene);Acc:100155930]
ENSSSCG00000011999	CADM2	-3.78599	0.00412255	0.0329297	protein_coding	cell adhesion molecule 2 [Source:VGNC Symbol;Acc:VGNC:97910]
ENSSSCG00000002355	ENTPD5	-1.27664	0.00415905	0.0331666	protein_coding	ectonucleoside triphosphate diphosphohydrolase 5 (inactive) [Source:HGNC Symbol;Acc:HGNC:3367]
ENSSSCG00000040860	NMRK2	2.95864	0.00416753	0.0332197	protein_coding	nicotinamide riboside kinase 2 [Source:VGNC Symbol;Acc:VGNC:90801]
novel.407	-	-2.34108	0.00418321	0.0333023	-	- && - && -
ENSSSCG00000011828	FAM43A	1.32605	0.00419848	0.0333786	protein_coding	family with sequence similarity 43 member A [Source:VGNC Symbol;Acc:VGNC:87970]
novel.675	-	-3.09979	0.00421699	0.0335112	-
ENSSSCG00000045673	-	-1.18259	0.00422552	0.0335642	protein_coding	-
ENSSSCG00000035993	C1QTNF2	-1.38808	0.00423403	0.0336172	protein_coding	C1q and TNF related 2 [Source:VGNC Symbol;Acc:VGNC:85983]
novel.476	-	3.72148	0.00425182	0.033729	-	- && - && -
ENSSSCG00000031262	TXNIP	1.38052	0.00425775	0.0337613	protein_coding	thioredoxin interacting protein [Source:VGNC Symbol;Acc:VGNC:94610]
ENSSSCG00000004729	-	1.09819	0.00427282	0.0338661	protein_coding	glucosidase alpha, neutral C [Source:VGNC Symbol;Acc:VGNC:103094]
ENSSSCG00000044922	-	-1.06232	0.00431546	0.0341593	lncRNA	-
ENSSSCG00000044205	-	1.28341	0.00432022	0.0341822	lncRNA	-
ENSSSCG00000015335	DYNC1I1	-1.01869	0.00432341	0.0341925	protein_coding	dynein cytoplasmic 1 intermediate chain 1 [Source:VGNC Symbol;Acc:VGNC:87496]
ENSSSCG00000014097	-	1.07268	0.00433559	0.0342739	protein_coding	phosphodiesterase 8B [Source:VGNC Symbol;Acc:VGNC:100321]
ENSSSCG00000012832	-	-1.52136	0.00434244	0.0343041	pseudogene	-
ENSSSCG00000026402	-	-5.23958	0.00435207	0.0343595	protein_coding	-
ENSSSCG00000032710	E2F2	-2.0017	0.00440153	0.0346653	protein_coding	E2F transcription factor 2 [Source:VGNC Symbol;Acc:VGNC:87513]
ENSSSCG00000046793	-	1.02761	0.00440775	0.0346936	protein_coding	-
ENSSSCG00000010283	SPOCK2	1.15713	0.00441241	0.0347153	protein_coding	SPARC (osteonectin), cwcv and kazal like domains proteoglycan 2 [Source:HGNC Symbol;Acc:HGNC:13564]
ENSSSCG00000029468	P2RX3	2.54456	0.00444237	0.0348907	protein_coding	purinergic receptor P2X 3 [Source:VGNC Symbol;Acc:VGNC:91120]
ENSSSCG00000010103	-	-3.533	0.00446753	0.0350174	protein_coding	-
ENSSSCG00000051610	-	1.2161	0.00448401	0.0351007	lncRNA	-
ENSSSCG00000017885	SMTNL2	-1.03345	0.00448455	0.0351007	protein_coding	smoothelin like 2 [Source:VGNC Symbol;Acc:VGNC:93268]
ENSSSCG00000005077	-	-4.77905	0.004506	0.0352231	protein_coding	-
ENSSSCG00000005593	OLFML2A	-1.18708	0.00453198	0.0353815	protein_coding	olfactomedin like 2A [Source:VGNC Symbol;Acc:VGNC:98170]
ENSSSCG00000027331	COL6A3	-1.0577	0.00453211	0.0353815	protein_coding	collagen type VI alpha 3 chain [Source:VGNC Symbol;Acc:VGNC:95982]
ENSSSCG00000049339	-	1.64113	0.00455469	0.0355273	lncRNA	-
ENSSSCG00000004714	EPB42	3.28629	0.0045691	0.0355873	protein_coding	erythrocyte membrane protein band 4.2 [Source:VGNC Symbol;Acc:VGNC:87725]
ENSSSCG00000027847	CSKMT	1.23573	0.00460452	0.0357627	protein_coding	citrate synthase lysine methyltransferase [Source:VGNC Symbol;Acc:VGNC:87038]
ENSSSCG00000028821	SASS6	-1.22281	0.00460655	0.0357632	protein_coding	SAS-6 centriolar assembly protein [Source:VGNC Symbol;Acc:VGNC:92585]
ENSSSCG00000050081	-	2.35362	0.00462607	0.0358835	lncRNA	-
ENSSSCG00000028620	ABCD3	-1.17556	0.0046327	0.0359049	protein_coding	ATP binding cassette subfamily D member 3 [Source:VGNC Symbol;Acc:VGNC:84963]
ENSSSCG00000045496	-	1.18112	0.00465468	0.0360599	protein_coding	-
ENSSSCG00000002002	IRF9	-2.02624	0.00466519	0.0361259	protein_coding	interferon regulatory factor 9 [Source:VGNC Symbol;Acc:VGNC:89212]
ENSSSCG00000004475	HTR1B	1.25222	0.0046689	0.0361393	protein_coding	5-hydroxytryptamine receptor 1B [Source:NCBI gene (formerly Entrezgene);Acc:397563]
ENSSSCG00000045769	-	-1.01515	0.00467794	0.0361631	protein_coding	-
ENSSSCG00000027652	KLHL15	1.16004	0.00468048	0.0361674	protein_coding	kelch like family member 15 [Source:VGNC Symbol;Acc:VGNC:89516]
ENSSSCG00000022692	-	1.02068	0.00468921	0.0361982	protein_coding	Ras and Rab interactor like [Source:VGNC Symbol;Acc:VGNC:92313]
novel.597	-	2.14826	0.0047155	0.0363607	-	- && - && -
ENSSSCG00000033181	-	4.8493	0.00471863	0.0363633	protein_coding	-
ENSSSCG00000010276	UNC5B	1.41823	0.00471984	0.0363633	protein_coding	unc-5 netrin receptor B [Source:VGNC Symbol;Acc:VGNC:94708]
ENSSSCG00000042996	-	-2.08351	0.00473582	0.036471	lncRNA	-
novel.674	-	1.91478	0.00475703	0.0366188	-	- && - && -
ENSSSCG00000004485	CD109	-1.45173	0.00478994	0.0368254	protein_coding	CD109 molecule [Source:VGNC Symbol;Acc:VGNC:86388]
ENSSSCG00000018136	U6	4.03431	0.00479444	0.0368445	snRNA	U6 spliceosomal RNA [Source:RFAM;Acc:RF00026]
ENSSSCG00000010855	-	-1.00891	0.00480851	0.0369286	protein_coding	-
ENSSSCG00000002623	GSTA1	-1.20339	0.00481148	0.0369286	protein_coding	glutathione S-transferase alpha 1 [Source:NCBI gene (formerly Entrezgene);Acc:397682]
ENSSSCG00000017146	-	-1.59567	0.00484359	0.0371594	protein_coding	-
ENSSSCG00000011486	C3orf14	-1.35591	0.00489673	0.0375038	protein_coding	chromosome 13 C3orf14 homolog [Source:VGNC Symbol;Acc:VGNC:85931]
ENSSSCG00000013320	PAX6	2.69458	0.00490377	0.0375364	protein_coding	paired box 6 [Source:VGNC Symbol;Acc:VGNC:91195]
novel.412	-	-3.04173	0.00490734	0.0375377	-	- && - && -
ENSSSCG00000032328	MAP6D1	-1.00058	0.00491233	0.03756	protein_coding	MAP6 domain containing 1 [Source:VGNC Symbol;Acc:VGNC:89991]
ENSSSCG00000011914	ZDHHC23	-1.04406	0.00493856	0.0377447	protein_coding	zinc finger DHHC-type palmitoyltransferase 23 [Source:VGNC Symbol;Acc:VGNC:95125]
ENSSSCG00000048874	-	2.476	0.00494933	0.0378002	pseudogene	-
ENSSSCG00000017861	ASPA	-1.20078	0.00495957	0.0378576	protein_coding	aspartoacylase [Source:VGNC Symbol;Acc:VGNC:85582]
ENSSSCG00000046495	-	-1.45031	0.00496707	0.0378798	lncRNA	-
ENSSSCG00000038663	-	-1.71917	0.00499733	0.0380659	lncRNA	-
ENSSSCG00000041467	CCDC194	-2.85252	0.00507063	0.0385597	protein_coding	coiled-coil domain containing 194 [Source:HGNC Symbol;Acc:HGNC:53438]
ENSSSCG00000024305	MT3	1.76812	0.00508669	0.0386657	protein_coding	metallothionein 3 [Source:NCBI gene (formerly Entrezgene);Acc:397123]
ENSSSCG00000039813	COL25A1	1.95849	0.00509322	0.0386991	protein_coding	collagen type XXV alpha 1 chain [Source:HGNC Symbol;Acc:HGNC:18603]
novel.838	-	3.60276	0.00509861	0.0387239	-
ENSSSCG00000029267	TIGIT	-1.82815	0.00510602	0.038764	protein_coding	T cell immunoreceptor with Ig and ITIM domains [Source:VGNC Symbol;Acc:VGNC:93984]
novel.509	-	2.00855	0.00513577	0.0389736	-
ENSSSCG00000026302	-	-2.44924	0.00514954	0.0390617	protein_coding	marker of proliferation Ki-67 [Source:VGNC Symbol;Acc:VGNC:90244]
ENSSSCG00000043272	-	-1.61271	0.00520417	0.0394057	lncRNA	-
ENSSSCG00000001572	FGD2	-1.39432	0.00520741	0.0394057	protein_coding	FYVE, RhoGEF and PH domain containing 2 [Source:VGNC Symbol;Acc:VGNC:88095]
novel.63	-	1.49409	0.00520907	0.0394057	-	- && - && -
ENSSSCG00000009753	TMEM132C	-1.9935	0.00521005	0.0394057	protein_coding	transmembrane protein 132C [Source:VGNC Symbol;Acc:VGNC:94081]
ENSSSCG00000023472	FMO3	-1.04552	0.00522685	0.0395	protein_coding	flavin containing dimethylaniline monoxygenase 3 [Source:VGNC Symbol;Acc:VGNC:88172]
ENSSSCG00000020675	ATF7IP2	1.89142	0.00525089	0.0396322	protein_coding	activating transcription factor 7 interacting protein 2 [Source:VGNC Symbol;Acc:VGNC:85612]
ENSSSCG00000024070	-	-1.0313	0.00528135	0.0398291	protein_coding	cyclin dependent kinase 5 [Source:NCBI gene (formerly Entrezgene);Acc:733700]
ENSSSCG00000006546	TDRD10	-1.49594	0.00530042	0.0399232	protein_coding	tudor domain containing 10 [Source:VGNC Symbol;Acc:VGNC:93847]
novel.59	-	-1.27234	0.00531328	0.0400035	-	- && - && -
ENSSSCG00000002241	NUTM1	2.27227	0.00537803	0.0404408	protein_coding	NUT midline carcinoma family member 1 [Source:HGNC Symbol;Acc:HGNC:29919]
ENSSSCG00000034746	CAPN8	-1.94499	0.00540817	0.0406003	protein_coding	calpain 8 [Source:VGNC Symbol;Acc:VGNC:95631]
ENSSSCG00000027617	SYNPR	-1.34161	0.00546388	0.0409341	protein_coding	synaptoporin [Source:VGNC Symbol;Acc:VGNC:93674]
ENSSSCG00000012409	CITED1	-1.63408	0.00548999	0.0410959	protein_coding	Cbp/p300 interacting transactivator with Glu/Asp rich carboxy-terminal domain 1 [Source:VGNC Symbol;Acc:VGNC:86711]
ENSSSCG00000015581	CENPF	-2.47236	0.00549568	0.0411115	protein_coding	centromere protein F [Source:VGNC Symbol;Acc:VGNC:86548]
ENSSSCG00000032768	-	-1.34399	0.00550526	0.0411485	protein_coding	EBP cholestenol delta-isomerase [Source:NCBI gene (formerly Entrezgene);Acc:100312968]
ENSSSCG00000000975	PANX2	-1.5213	0.00550607	0.0411485	protein_coding	pannexin 2 [Source:VGNC Symbol;Acc:VGNC:91167]
ENSSSCG00000027689	SRM	1.09986	0.00554429	0.0413492	protein_coding	spermidine synthase [Source:VGNC Symbol;Acc:VGNC:98623]
ENSSSCG00000023709	PTPRJ	1.06461	0.00555467	0.0413927	protein_coding	protein tyrosine phosphatase receptor type J [Source:VGNC Symbol;Acc:VGNC:91990]
ENSSSCG00000011271	ZNF619	1.10818	0.00557666	0.0414847	protein_coding	zinc finger protein 619 [Source:HGNC Symbol;Acc:HGNC:26910]
ENSSSCG00000038677	GJB3	1.52596	0.00564934	0.041933	protein_coding	gap junction protein beta 3 [Source:VGNC Symbol;Acc:VGNC:88463]
ENSSSCG00000046790	-	3.21926	0.00565266	0.041933	lncRNA	-
ENSSSCG00000013318	-	-1.15029	0.00565462	0.041933	protein_coding	reticulocalbin 1 [Source:VGNC Symbol;Acc:VGNC:100849]
ENSSSCG00000049370	-	-1.59451	0.0056655	0.0419949	lncRNA	-
ENSSSCG00000016851	OSMR	1.0317	0.00566805	0.0419967	protein_coding	oncostatin M receptor [Source:VGNC Symbol;Acc:VGNC:91082]
ENSSSCG00000004659	SLC12A1	1.37394	0.00567592	0.0420207	protein_coding	solute carrier family 12 member 1 [Source:VGNC Symbol;Acc:VGNC:92921]
ENSSSCG00000034739	-	1.11251	0.00572395	0.0423075	protein_coding	-
ENSSSCG00000032063	THEM6	-2.03023	0.0057265	0.0423091	protein_coding	thioesterase superfamily member 6 [Source:VGNC Symbol;Acc:VGNC:93953]
ENSSSCG00000030076	SLC6A13	-1.72267	0.00576271	0.0425421	protein_coding	solute carrier family 6 member 13 [Source:VGNC Symbol;Acc:VGNC:93156]
ENSSSCG00000024134	MGLL	-1.57714	0.00577261	0.0425979	protein_coding	monoglyceride lipase [Source:VGNC Symbol;Acc:VGNC:90199]
ENSSSCG00000009653	CDCA2	-1.20245	0.00578407	0.0426597	protein_coding	cell division cycle associated 2 [Source:VGNC Symbol;Acc:VGNC:86465]
ENSSSCG00000009225	HSD17B11	-1.03816	0.00580438	0.0427456	protein_coding	hydroxysteroid 17-beta dehydrogenase 13 [Source:NCBI gene (formerly Entrezgene);Acc:100626886]
ENSSSCG00000050354	-	-3.68591	0.0058107	0.0427748	lncRNA	-
ENSSSCG00000028108	ASAP3	-1.0165	0.00589351	0.043339	protein_coding	ArfGAP with SH3 domain, ankyrin repeat and PH domain 3 [Source:VGNC Symbol;Acc:VGNC:85559]
ENSSSCG00000045478	-	1.68196	0.00592493	0.0435277	lncRNA	-
ENSSSCG00000010461	ANKRD1	-1.36582	0.00595414	0.0436932	protein_coding	ankyrin repeat domain 1 [Source:VGNC Symbol;Acc:VGNC:85321]
ENSSSCG00000045343	-	1.306	0.00595466	0.0436932	lncRNA	-
ENSSSCG00000008618	MYCN	-1.34595	0.00596729	0.0437582	protein_coding	MYCN proto-onco, bHLH transcription factor [Source:VGNC Symbol;Acc:VGNC:90504]
ENSSSCG00000017300	MRC2	-1.2119	0.00596834	0.0437582	protein_coding	mannose receptor C type 2 [Source:VGNC Symbol;Acc:VGNC:90341]
ENSSSCG00000031735	-	-4.47929	0.00597767	0.0437702	protein_coding	-
ENSSSCG00000031503	PRRX1	-1.49724	0.0059807	0.0437702	protein_coding	paired related homeobox 1 [Source:VGNC Symbol;Acc:VGNC:91875]
ENSSSCG00000045595	-	2.48904	0.00598938	0.0437991	lncRNA	-
ENSSSCG00000022011	NMI	-1.35587	0.00599318	0.0437991	protein_coding	N-myc and STAT interactor [Source:VGNC Symbol;Acc:VGNC:96447]
ENSSSCG00000015885	PLA2R1	-1.21975	0.00600406	0.043861	protein_coding	phospholipase A2 receptor 1 [Source:VGNC Symbol;Acc:VGNC:96489]
ENSSSCG00000031556	-	-3.38302	0.00601034	0.0438892	lncRNA	-
ENSSSCG00000051193	-	3.32804	0.00603924	0.0440489	lncRNA	-
ENSSSCG00000026233	-	1.06049	0.006219	0.0450333	protein_coding	RNA polymerase III subunit G [Source:VGNC Symbol;Acc:VGNC:100335]
ENSSSCG00000024022	TRPC6	-1.24227	0.00627257	0.045349	protein_coding	transient receptor potential cation channel subfamily C member 6 [Source:VGNC Symbol;Acc:VGNC:94464]
ENSSSCG00000038269	-	-1.7818	0.00628662	0.0454325	protein_coding	-
ENSSSCG00000015398	SEMA3A	1.4916	0.00631786	0.0456039	protein_coding	semaphorin 3A [Source:VGNC Symbol;Acc:VGNC:92693]
ENSSSCG00000034216	OGFR	-1.18657	0.00633692	0.0457234	protein_coding	opioid growth factor receptor [Source:VGNC Symbol;Acc:VGNC:95658]
novel.365	-	-3.13802	0.0063831	0.0459472	-	- && - && -
novel.231	-	-1.56063	0.00639967	0.0460289	-
ENSSSCG00000014630	CNGA4	1.28173	0.00641131	0.0460462	protein_coding	cyclic nucleotide gated channel subunit alpha 4 [Source:VGNC Symbol;Acc:VGNC:86818]
ENSSSCG00000001229	-	-1.31194	0.00641204	0.0460462	protein_coding	MHC class I antigen 2 [Source:NCBI gene (formerly Entrezgene);Acc:100135031]
ENSSSCG00000037981	-	3.42864	0.00649841	0.0465561	protein_coding	-
ENSSSCG00000016969	SERF1A	-2.00154	0.00654623	0.0468098	protein_coding	small EDRK-rich factor 1A [Source:HGNC Symbol;Acc:HGNC:10755]
ENSSSCG00000027975	-	1.70464	0.00659644	0.0470915	lncRNA	-
ENSSSCG00000036575	USHBP1	-1.29808	0.00660037	0.0471011	protein_coding	USH1 protein network component harmonin binding protein 1 [Source:VGNC Symbol;Acc:VGNC:94740]
ENSSSCG00000050094	-	-1.51937	0.00660972	0.047136	protein_coding	-
novel.604	-	-1.72446	0.00661296	0.047136	-	- && - && -
ENSSSCG00000049203	-	4.11288	0.00661303	0.047136	protein_coding	-
ENSSSCG00000007146	SIGLEC1	-2.50885	0.00661774	0.0471511	protein_coding	sialic acid binding Ig like lectin 1 [Source:NCBI gene (formerly Entrezgene);Acc:397623]
ENSSSCG00000047925	-	1.20998	0.00662932	0.0471966	lncRNA	-
novel.626	-	-1.78395	0.00664218	0.0472696	-	- && - && -
ENSSSCG00000040461	CDKN1C	1.38256	0.00664716	0.047273	protein_coding	cyclin dependent kinase inhibitor 1C [Source:VGNC Symbol;Acc:VGNC:86516]
ENSSSCG00000001455	-	-1.65955	0.00664785	0.047273	protein_coding	MHC class II histocompatibility antigen SLA-DRB1 [Source:NCBI gene (formerly Entrezgene);Acc:100153386]
ENSSSCG00000047131	-	-3.60659	0.00669097	0.0475239	lncRNA	-
ENSSSCG00000002252	ARRDC4	1.37563	0.00675039	0.0478354	protein_coding	arrestin domain containing 4 [Source:VGNC Symbol;Acc:VGNC:85547]
ENSSSCG00000046945	-	1.23376	0.00675445	0.047844	lncRNA	-
ENSSSCG00000037954	CAVIN4	-2.31985	0.00676295	0.0478855	protein_coding	caveolae associated protein 4 [Source:VGNC Symbol;Acc:VGNC:86219]
ENSSSCG00000015792	LRP2BP	1.01954	0.0067673	0.0478944	protein_coding	LRP2 binding protein [Source:VGNC Symbol;Acc:VGNC:96080]
ENSSSCG00000006590	S100A8	1.9427	0.00677011	0.0478944	protein_coding	S100 calcium binding protein A8 [Source:VGNC Symbol;Acc:VGNC:92546]
ENSSSCG00000032590	-	1.0636	0.0067721	0.0478944	lncRNA	-
ENSSSCG00000000261	-	-1.32439	0.00679864	0.0480179	protein_coding	insulin like growth factor binding protein 6 [Source:VGNC Symbol;Acc:VGNC:89059]
novel.236	-	-1.27303	0.00681836	0.048128	-	- && - && -
ENSSSCG00000050036	-	1.68316	0.00682756	0.0481556	lncRNA	-
ENSSSCG00000015774	TENM3	1.13021	0.00684622	0.0482124	protein_coding	teneurin transmembrane protein 3 [Source:VGNC Symbol;Acc:VGNC:96233]
ENSSSCG00000007978	-	1.70599	0.00687097	0.0483474	protein_coding	-
ENSSSCG00000050735	-	-1.07186	0.00687352	0.0483474	lncRNA	-
ENSSSCG00000016855	FYB1	-1.19352	0.006884	0.0483474	protein_coding	FYN binding protein 1 [Source:HGNC Symbol;Acc:HGNC:4036]
ENSSSCG00000021482	PLAAT5	3.41236	0.00690672	0.0484884	protein_coding	phospholipase A and acyltransferase 5 [Source:VGNC Symbol;Acc:VGNC:100327]
ENSSSCG00000039160	-	-1.12556	0.00693134	0.0486186	protein_coding	-
ENSSSCG00000016451	-	-1.22777	0.0069333	0.0486186	protein_coding	-
ENSSSCG00000010483	PLCE1	-1.22107	0.00696374	0.048753	protein_coding	phospholipase C epsilon 1 [Source:VGNC Symbol;Acc:VGNC:91519]
ENSSSCG00000047776	-	-1.46134	0.00697279	0.0487827	pseudogene	-
ENSSSCG00000019315	U6	-3.58707	0.00698582	0.048855	snRNA	U6 spliceosomal RNA [Source:RFAM;Acc:RF00026]
ENSSSCG00000050959	-	-2.65096	0.00700991	0.0489671	lncRNA	-
ENSSSCG00000041230	-	-1.38743	0.00701964	0.0489974	lncRNA	-
ENSSSCG00000009135	LRIT3	1.31439	0.00703216	0.049066	protein_coding	leucine rich repeat, Ig-like and transmembrane domains 3 [Source:VGNC Symbol;Acc:VGNC:89815]
ENSSSCG00000012349	USP51	2.36654	0.00703653	0.0490776	protein_coding	ubiquitin specific peptidase 51 [Source:VGNC Symbol;Acc:VGNC:94774]
ENSSSCG00000008923	STAP1	1.4354	0.00703974	0.0490812	protein_coding	signal transducing adaptor family member 1 [Source:VGNC Symbol;Acc:VGNC:93528]
ENSSSCG00000006431	SPTA1	2.66732	0.00704786	0.049119	protein_coding	spectrin alpha, erythrocytic 1 [Source:VGNC Symbol;Acc:VGNC:98862]
ENSSSCG00000003018	LIPE	-1.05508	0.00707109	0.049262	protein_coding	lipase E, hormone sensitive type [Source:VGNC Symbol;Acc:VGNC:98493]
ENSSSCG00000006415	CADM3	1.19752	0.00709341	0.0493986	protein_coding	cell adhesion molecule 3 [Source:VGNC Symbol;Acc:VGNC:86135]
ENSSSCG00000042627	-	3.70504	0.00709705	0.0494051	pseudogene	-
ENSSSCG00000034348	NBEA	1.05993	0.00711075	0.0494815	protein_coding	neurobeachin [Source:VGNC Symbol;Acc:VGNC:90590]
ENSSSCG00000012712	MCF2	2.09594	0.00711774	0.0495111	protein_coding	MCF.2 cell line derived transforming sequence [Source:VGNC Symbol;Acc:VGNC:90067]
ENSSSCG00000003710	TTC39C	-1.15279	0.00713859	0.0496358	protein_coding	tetratricopeptide repeat domain 39C [Source:VGNC Symbol;Acc:VGNC:94553]
ENSSSCG00000049533	-	-2.50209	0.00715044	0.0496627	lncRNA	-
ENSSSCG00000003711	CABYR	-1.25266	0.00716843	0.0497686	protein_coding	calcium binding tyrosine phosphorylation regulated [Source:VGNC Symbol;Acc:VGNC:86114]
ENSSSCG00000015741	CFAP221	-1.64613	0.00719214	0.0498824	protein_coding	cilia and flagella associated protein 221 [Source:VGNC Symbol;Acc:VGNC:96276]
ENSSSCG00000027796	SLC22A7	-1.46657	0.00719882	0.0498824	protein_coding	solute carrier family 22 member 7 [Source:VGNC Symbol;Acc:VGNC:92983]
ENSSSCG00000049373	-	-1.98452	0.00720511	0.0498824	lncRNA	-
ENSSSCG00000031292	-	-3.13075	0.00720676	0.0498824	protein_coding	-

## Sheet: Table. S4
Table S4. DEGs and DMs involved in the integrated pathways between the IUGR and NBW piglets
Pathway ID	Pathway	Pvalue	Genes	Metabolites
ko00983	Drug metabolism - other enzymes	1.73e-06	ENSSSCG00000002623;ENSSSCG00000006040;ENSSSCG00000007739;ENSSSCG00000008935;ENSSSCG00000010060;ENSSSCG00000010065;ENSSSCG00000022724;ENSSSCG00000026893;ENSSSCG00000031736;ENSSSCG00000031741;ENSSSCG00000032003;ENSSSCG00000032141;ENSSSCG00000034735;ENSSSCG00000034976;ENSSSCG00000035836;ENSSSCG00000037120;ENSSSCG00000037808;ENSSSCG00000039867	MADP0072
ko00260	Glycine, serine and threonine metabolism	1.79e-06	ENSSSCG00000004672;ENSSSCG00000005287;ENSSSCG00000006717;ENSSSCG00000007748;ENSSSCG00000009942;ENSSSCG00000011432;ENSSSCG00000012347;ENSSSCG00000014108;ENSSSCG00000014110;ENSSSCG00000016829;ENSSSCG00000017781;ENSSSCG00000021767;ENSSSCG00000029945;ENSSSCG00000033214	MADP0030
ko00240	Pyrimidine metabolism	8.71e-05	ENSSSCG00000002355;ENSSSCG00000004291;ENSSSCG00000005852;ENSSSCG00000006040;ENSSSCG00000010060;ENSSSCG00000022912;ENSSSCG00000025992;ENSSSCG00000028978;ENSSSCG00000031741;ENSSSCG00000032141;ENSSSCG00000034147;ENSSSCG00000037120;ENSSSCG00000039867;ENSSSCG00000040678	MEDP0560
ko00770	Pantothenate and CoA biosynthesis	0.00245577	ENSSSCG00000004179;ENSSSCG00000006040;ENSSSCG00000010060;ENSSSCG00000010456;ENSSSCG00000025992;ENSSSCG00000029163	MADP0232;MEDP0560
ko00270	Cysteine and methionine metabolism	0.00390328	ENSSSCG00000001488;ENSSSCG00000005287;ENSSSCG00000006717;ENSSSCG00000007252;ENSSSCG00000013366;ENSSSCG00000013659;ENSSSCG00000014108;ENSSSCG00000016829;ENSSSCG00000027689;ENSSSCG00000029163	MEDP0401
ko04974	Protein digestion and absorption	0.00476025	ENSSSCG00000004419;ENSSSCG00000004484;ENSSSCG00000005380;ENSSSCG00000009513;ENSSSCG00000011186;ENSSSCG00000011694;ENSSSCG00000013667;ENSSSCG00000014899;ENSSSCG00000015326;ENSSSCG00000015342;ENSSSCG00000016034;ENSSSCG00000025038;ENSSSCG00000027331;ENSSSCG00000036135;ENSSSCG00000037430;ENSSSCG00000040554	MEDN1037
ko02010	ABC transporters	0.00524446	ENSSSCG00000005423;ENSSSCG00000008051;ENSSSCG00000010543;ENSSSCG00000016210;ENSSSCG00000017255;ENSSSCG00000017256;ENSSSCG00000017257;ENSSSCG00000028620;ENSSSCG00000032298;ENSSSCG00000033181;ENSSSCG00000035912	MADN0024;MADN0046;MADN0161;MADN0223
ko00053	Ascorbate and aldarate metabolism	0.00552347	ENSSSCG00000005361;ENSSSCG00000008935;ENSSSCG00000022390;ENSSSCG00000022724;ENSSSCG00000034735;ENSSSCG00000034976	MADN0024
ko00760	Nicotinate and nicotinamide metabolism	0.00782112	ENSSSCG00000004291;ENSSSCG00000008742;ENSSSCG00000009901;ENSSSCG00000015054;ENSSSCG00000022912;ENSSSCG00000025992;ENSSSCG00000028359;ENSSSCG00000040860	MADP0072;MADP0194;MEDN1208
ko00330	Arginine and proline metabolism	0.0510543	ENSSSCG00000002294;ENSSSCG00000004195;ENSSSCG00000004672;ENSSSCG00000005361;ENSSSCG00000009942;ENSSSCG00000010523;ENSSSCG00000010855;ENSSSCG00000027689	MADN0104
ko01230	Biosynthesis of amino acids	0.0513047	ENSSSCG00000002294;ENSSSCG00000004195;ENSSSCG00000005287;ENSSSCG00000006717;ENSSSCG00000007748;ENSSSCG00000010855;ENSSSCG00000012236;ENSSSCG00000017904;ENSSSCG00000026149;ENSSSCG00000029163	MADN0245;MEDN1235
ko00380	Tryptophan metabolism	0.0573938	ENSSSCG00000005361;ENSSSCG00000009150;ENSSSCG00000013302;ENSSSCG00000015673;ENSSSCG00000023054;ENSSSCG00000033844;ENSSSCG00000040296	MADN0424
ko00311	Penicillin and cephalosporin biosynthesis	0.0778894	ENSSSCG00000009942	MADN0245
ko04212	Longevity regulating pathway - worm	0.0841268	ENSSSCG00000000645;ENSSSCG00000001488;ENSSSCG00000002623;ENSSSCG00000010065;ENSSSCG00000010872;ENSSSCG00000013302;ENSSSCG00000023660;ENSSSCG00000031736;ENSSSCG00000033171;ENSSSCG00000035836;ENSSSCG00000037808	MADP0072
ko00310	Lysine degradation	0.106734	ENSSSCG00000001755;ENSSSCG00000005361;ENSSSCG00000008682;ENSSSCG00000009150;ENSSSCG00000013337;ENSSSCG00000017781;ENSSSCG00000028840;ENSSSCG00000040296	MADN0245;MEDP1662
ko00340	Histidine metabolism	0.111905	ENSSSCG00000000892;ENSSSCG00000005361;ENSSSCG00000017861;ENSSSCG00000035195	MADP0018;MEDP0147
ko00590	Arachidonic acid metabolism	0.114423	ENSSSCG00000003006;ENSSSCG00000003891;ENSSSCG00000005533;ENSSSCG00000010055;ENSSSCG00000010404;ENSSSCG00000010546;ENSSSCG00000011147;ENSSSCG00000012053	MEDN0398
ko00052	Galactose metabolism	0.120943	ENSSSCG00000004729;ENSSSCG00000008486;ENSSSCG00000016487;ENSSSCG00000030013;ENSSSCG00000034639	MADN0023;MADN0024;MADN0046;MADP0363;MEDN0120
ko01040	Biosynthesis of unsaturated fatty acids	0.139682	ENSSSCG00000001045;ENSSSCG00000003377;ENSSSCG00000013072;ENSSSCG00000035706	MEDN0378;MEDN0390;MEDN0398
ko00250	Alanine, aspartate and glutamate metabolism	0.18384	ENSSSCG00000008902;ENSSSCG00000014012;ENSSSCG00000016829;ENSSSCG00000017861;ENSSSCG00000028978	MEDN0561
ko00410	beta-Alanine metabolism	0.271017	ENSSSCG00000005361;ENSSSCG00000006040;ENSSSCG00000010060;ENSSSCG00000040296	MEDP0560
ko04750	Inflammatory mediator regulation of TRP channels	0.342409	ENSSSCG00000000857;ENSSSCG00000003891;ENSSSCG00000003909;ENSSSCG00000010546;ENSSSCG00000016314;ENSSSCG00000016726;ENSSSCG00000021206;ENSSSCG00000026517;ENSSSCG00000033171;ENSSSCG00000040207	MEDN0398
ko04977	Vitamin digestion and absorption	0.352203	ENSSSCG00000008550;ENSSSCG00000008995;ENSSSCG00000026423	MADP0072
ko04070	Phosphatidylinositol signaling system	0.376484	ENSSSCG00000000591;ENSSSCG00000003909;ENSSSCG00000004704;ENSSSCG00000010092;ENSSSCG00000010483;ENSSSCG00000026517;ENSSSCG00000027550;ENSSSCG00000036785;ENSSSCG00000039272	MADN0024
ko04972	Pancreatic secretion	0.399226	ENSSSCG00000006140;ENSSSCG00000008742;ENSSSCG00000011277;ENSSSCG00000011694;ENSSSCG00000014255;ENSSSCG00000016726;ENSSSCG00000028359;ENSSSCG00000028671;ENSSSCG00000040951	MADP0206
ko00562	Inositol phosphate metabolism	0.521349	ENSSSCG00000000591;ENSSSCG00000010092;ENSSSCG00000010483;ENSSSCG00000027550;ENSSSCG00000036785;ENSSSCG00000040524	MADN0024
ko04666	Fc gamma R-mediated phagocytosis	0.61697	ENSSSCG00000003909;ENSSSCG00000009300;ENSSSCG00000010872;ENSSSCG00000011750;ENSSSCG00000016794;ENSSSCG00000017912;ENSSSCG00000028108	MEDN0398
ko04970	Salivary secretion	0.635575	ENSSSCG00000008742;ENSSSCG00000014255;ENSSSCG00000016726;ENSSSCG00000017636;ENSSSCG00000026517;ENSSSCG00000028359	MADP0206
ko05146	Amoebiasis	0.672667	ENSSSCG00000002294;ENSSSCG00000002385;ENSSSCG00000003834;ENSSSCG00000003835;ENSSSCG00000003909;ENSSSCG00000004195;ENSSSCG00000008959;ENSSSCG00000015326;ENSSSCG00000016034;ENSSSCG00000016726;ENSSSCG00000022163;ENSSSCG00000028331;ENSSSCG00000031615;ENSSSCG00000036135	MEDN0398
ko00730	Thiamine metabolism	0.678944	ENSSSCG00000032607	MADP0072
ko04216	Ferroptosis	0.697788	ENSSSCG00000001488;ENSSSCG00000011640;ENSSSCG00000014272;ENSSSCG00000015784	MEDN0398
ko00051	Fructose and mannose metabolism	0.724104	ENSSSCG00000011353;ENSSSCG00000013087	MADN0046;MADN0161;MEDN0573
ko04912	GnRH signaling pathway	0.73203	ENSSSCG00000011750;ENSSSCG00000016726;ENSSSCG00000017912;ENSSSCG00000022126;ENSSSCG00000026517;ENSSSCG00000033171	MEDN0398
ko04217	Necroptosis	0.755044	ENSSSCG00000001987;ENSSSCG00000002002;ENSSSCG00000003809;ENSSSCG00000009178;ENSSSCG00000017403;ENSSSCG00000023660;ENSSSCG00000028711;ENSSSCG00000031713;ENSSSCG00000033115;ENSSSCG00000034378;ENSSSCG00000042208	MEDN0398
ko01210	2-Oxocarboxylic acid metabolism	0.768019	ENSSSCG00000029163	MADN0245
ko04611	Platelet activation	0.775319	ENSSSCG00000003909;ENSSSCG00000005533;ENSSSCG00000010872;ENSSSCG00000015326;ENSSSCG00000016034;ENSSSCG00000016726;ENSSSCG00000033171;ENSSSCG00000036135	MEDN0398
ko04921	Oxytocin signaling pathway	0.776929	ENSSSCG00000001565;ENSSSCG00000008742;ENSSSCG00000011111;ENSSSCG00000011550;ENSSSCG00000016726;ENSSSCG00000017510;ENSSSCG00000022126;ENSSSCG00000026517;ENSSSCG00000032967;ENSSSCG00000039947	MADP0206;MEDN0398
ko00564	Glycerophospholipid metabolism	0.777148	ENSSSCG00000000214;ENSSSCG00000007043;ENSSSCG00000011750;ENSSSCG00000011895;ENSSSCG00000015603;ENSSSCG00000017912	MADP0227
ko04152	AMPK signaling pathway	0.782713	ENSSSCG00000000857;ENSSSCG00000003018;ENSSSCG00000003909;ENSSSCG00000010872;ENSSSCG00000011353;ENSSSCG00000023915;ENSSSCG00000033185;ENSSSCG00000034763	MADP0072
ko04726	Serotonergic synapse	0.794793	ENSSSCG00000000046;ENSSSCG00000004475;ENSSSCG00000005533;ENSSSCG00000010404;ENSSSCG00000010546;ENSSSCG00000014213;ENSSSCG00000017797	MEDN0398
ko04664	Fc epsilon RI signaling pathway	0.814179	ENSSSCG00000003909;ENSSSCG00000010404;ENSSSCG00000010872;ENSSSCG00000033171	MEDN0398
ko04071	Sphingolipid signaling pathway	0.816123	ENSSSCG00000003909;ENSSSCG00000010433;ENSSSCG00000010872;ENSSSCG00000011750;ENSSSCG00000017912;ENSSSCG00000033171;ENSSSCG00000033185	MADP0227
ko00360	Phenylalanine metabolism	0.818214	ENSSSCG00000013150	MADN0218;MEDN0128
ko04925	Aldosterone synthesis and secretion	0.823457	ENSSSCG00000003018;ENSSSCG00000006719;ENSSSCG00000011111;ENSSSCG00000011550;ENSSSCG00000016726;ENSSSCG00000026517	MADP0072;MEDN0398
ko00592	alpha-Linolenic acid metabolism	0.845493	ENSSSCG00000013072	MEDN1069
ko00591	Linoleic acid metabolism	0.868685	ENSSSCG00000010546	MEDN0376;MEDN0378;MEDN0398
ko00600	Sphingolipid metabolism	0.88345	ENSSSCG00000010009;ENSSSCG00000010433	MADP0227
ko00520	Amino sugar and nucleotide sugar metabolism	0.890706	ENSSSCG00000014012;ENSSSCG00000015477	MEDN0573
ko05140	Leishmaniasis	0.911727	ENSSSCG00000001455;ENSSSCG00000001456;ENSSSCG00000001457;ENSSSCG00000001469;ENSSSCG00000001470;ENSSSCG00000002385;ENSSSCG00000003809;ENSSSCG00000033171;ENSSSCG00000034378	MEDN0398
ko04745	Phototransduction - fly	0.925703	ENSSSCG00000026517	MEDN0398
ko00350	Tyrosine metabolism	0.954417	ENSSSCG00000009182	MEDP1234
ko04020	Calcium signaling pathway	0.95754	ENSSSCG00000008742;ENSSSCG00000010483;ENSSSCG00000011111;ENSSSCG00000011550;ENSSSCG00000012157;ENSSSCG00000016726;ENSSSCG00000017497;ENSSSCG00000022126;ENSSSCG00000022163;ENSSSCG00000026517;ENSSSCG00000027550;ENSSSCG00000029468;ENSSSCG00000039416	MADP0206
ko04723	Retrograde endocannabinoid signaling	0.992764	ENSSSCG00000012755;ENSSSCG00000016726;ENSSSCG00000024134;ENSSSCG00000024249;ENSSSCG00000033171	MEDN0398
ko04730	Long-term depression	0.994963	ENSSSCG00000000857	MEDN0398
ko04270	Vascular smooth muscle contraction	0.995269	ENSSSCG00000003891;ENSSSCG00000016726;ENSSSCG00000026517;ENSSSCG00000035598	MEDN0398
ko04080	Neuroactive ligand-receptor interaction	0.999797	ENSSSCG00000004475;ENSSSCG00000009665;ENSSSCG00000011277;ENSSSCG00000011280;ENSSSCG00000011911;ENSSSCG00000012600;ENSSSCG00000012755;ENSSSCG00000016672;ENSSSCG00000024249;ENSSSCG00000029468;ENSSSCG00000032162;ENSSSCG00000035598;ENSSSCG00000036984;ENSSSCG00000040207;ENSSSCG00000040951	MEDN0561
ko00190	Oxidative phosphorylation	0.999989	ENSSSCG00000008634	MADP0072
